# Supplementary material for: Tetra­methyl biphenyl-2,3,3′,4′-tetra­carboxyl­ate
Source: Acta Crystallogr Sect E Struct Rep Online. 2008 Aug 16;64(Pt 9):o1779. doi: 10.1107/S1600536808025762 (PMC2960517; doi:10.1107/S1600536808025762)
Supplement: Supplementary file 1 [file e-64-o1779-sup1.cif]

##############################################################################
###                                                                        ###
###        Electronic paper (Acta Crystallographica Section E)             ###
###                                                                        ###
##############################################################################
#                                                                            #
# This CIF contains the data in a paper accepted for publication in Acta     #
# Crystallographica Section E. It conforms to the requirements of Notes      #
# for Authors for Section E, and has been peer reviewed under the auspices   #
# of the IUCr Commission on Journals.                                        #
#                                                                            #
# Full details of the Crystallographic Information File format               #
# are given in the paper "The Crystallographic Information File (CIF):       #
# a New Standard Archive File for Crystallography" by S. R. Hall, F. H.      #
# Allen and I. D. Brown [Acta Cryst. (1991), A47, 655-685].                  #
#                                                                            #
# The current version of the core CIF dictionary is obtainable from          #
# ftp://ftp.iucr.org/pub/cif_core.dic. The current version number is 2.4.    #
#                                                                            #
# Software is freely available for graphical display of the structure(s) in  #
# this CIF.  For information consult the CIF home page http://www.iucr.org/  #
# cif/home.html                                                              #
#                                                                            #
# This file may be used for bona fide research purposes within the           #
# scientific community so long as proper attribution is given to the journal # 
# article from which it was obtained.                                        #
#                                                                            #
##############################################################################
                                             
data_global
_audit_creation_method     'SHELXL-97'
_journal_date_recd_electronic     2008-08-02
_journal_date_accepted     2008-08-10
_journal_name_full     'Acta Crystallographica, Section E'
_journal_year     2008
_journal_volume     64
_journal_issue      9
_journal_page_first     o1779
_journal_page_last     o1779
_journal_paper_category     QO
_journal_coeditor_code     RK2106
_publ_contact_author_name     'Men, Jian'
_publ_contact_author_address
;
College of Chemistry
Sichuan University
Chengdu 610064
People's Republic of China
;
_publ_contact_author_email     menjian@scu.edu.cn
_publ_contact_author_fax     86-28-85412095
_publ_contact_author_phone     86-28-85412095
_publ_section_title
;
Tetramethyl biphenyl-2,3,3',4'-tetracarboxylate
;
loop_
    _publ_author_name
    _publ_author_address
    'Gao, Guo-wei'
;
College of Chemistry
Sichuan University
Chengdu 610064
People's Republic of China
;
    'Ma, Xiao-yan'
;
College of Materials and Chemical Engineering
Chengdu University of Technology
Chengdu 610059
People's Republic of China
;
    'Jiang, Yan'
;
College of Chemistry
Sichuan University
Chengdu 610064
People's Republic of China
;
    'Chen, Wei'
;
College of Chemistry
Sichuan University
Chengdu 610064
People's Republic of China
;
    'Men, Jian'
;
College of Chemistry
Sichuan University
Chengdu 610064
People's Republic of China
;
data_I
_chemical_name_systematic
;
Tetramethyl biphenyl-2,3,3',4'-tetracarboxylate
;
_chemical_name_common     ?
_chemical_formula_moiety     'C20 H18 O8'
_chemical_formula_sum     'C20 H18 O8'
_chemical_formula_iupac     'C20 H18 O8'
_chemical_formula_weight     386.34
_symmetry_cell_setting     monoclinic
_symmetry_space_group_name_H-M     'P 21/n'
_symmetry_space_group_name_Hall     '-P 2yn'
loop_
    _symmetry_equiv_pos_as_xyz
    'x, y, z'
    '-x+1/2, y+1/2, -z+1/2'
    '-x, -y, -z'
    'x-1/2, -y-1/2, z-1/2'
_cell_length_a     14.395(4)
_cell_length_b     13.453(4)
_cell_length_c     21.013(3)
_cell_angle_alpha     90.00
_cell_angle_beta     108.45(4)
_cell_angle_gamma     90.00
_cell_volume     3860.1(19)
_cell_formula_units_Z     8
_cell_measurement_reflns_used     31
_cell_measurement_theta_min     4.66
_cell_measurement_theta_max     9.18
_cell_measurement_temperature     297(2)
_exptl_crystal_description     block
_exptl_crystal_colour     colourless
_exptl_crystal_size_max     0.45
_exptl_crystal_size_mid     0.42
_exptl_crystal_size_min     0.38
_exptl_crystal_density_diffrn     1.330
_exptl_crystal_density_meas     ?
_exptl_crystal_density_method     'not measured'
_exptl_crystal_F_000     1616
_exptl_absorpt_coefficient_mu     0.104
_exptl_absorpt_correction_type     none
_exptl_absorpt_correction_T_min     ?
_exptl_absorpt_correction_T_max     ?
_exptl_special_details
;
;
_diffrn_ambient_temperature     297(2)
_diffrn_radiation_type     MoK\a
_diffrn_radiation_wavelength     0.71073
_diffrn_radiation_source     'fine-focus sealed tube'
_diffrn_radiation_monochromator     'graphite'
_diffrn_measurement_device_type     'Enraf--Nonius CAD-4'
_diffrn_measurement_method     \w/2\q
_diffrn_reflns_number     8168
_diffrn_reflns_av_R_equivalents     0.0058
_diffrn_reflns_av_sigmaI/netI     0.0837
_diffrn_reflns_theta_min     1.83
_diffrn_reflns_theta_max     25.28
_diffrn_reflns_theta_full     25.28
_diffrn_measured_fraction_theta_max     0.994
_diffrn_measured_fraction_theta_full     0.994
_diffrn_reflns_limit_h_min     -17
_diffrn_reflns_limit_h_max     16
_diffrn_reflns_limit_k_min     0
_diffrn_reflns_limit_k_max     16
_diffrn_reflns_limit_l_min     -14
_diffrn_reflns_limit_l_max     25
_diffrn_standards_number     3
_diffrn_standards_interval_count     300
_diffrn_standards_interval_time     ?
_diffrn_standards_decay_%     1.823
_refine_special_details
;
 Refinement of <i>F</i>^2^ against ALL reflections. The weighted
 <i>R</i>--factor <i>wR</i> and goodness of fit <i>S</i> are based on
 <i>F</i>^2^, conventional <i>R</i>--factors <i>R</i> are based on <i>F</i>,
 with <i>F</i> set to zero for negative <i>F</i>^2^. The threshold expression
 of <i>F</i>^2^ > \s(<i>F</i>^2^) is used only for calculating
 <i>R</i>--factors(gt) <i>etc</i>. and is not relevant to the choice of
 reflections for refinement. <i>R</i>--factors based on <i>F</i>^2^ are
 statistically about twice as large as those based on <i>F</i> and
 <i>R</i>--factors based on ALL data will be even larger.
;
_reflns_number_total     6906
_reflns_number_gt     2997
_reflns_threshold_expression     I>2\s(I)
_refine_ls_structure_factor_coef     Fsqd
_refine_ls_matrix_type     full
_refine_ls_R_factor_all     0.1770
_refine_ls_R_factor_gt     0.0588
_refine_ls_wR_factor_gt     0.1369
_refine_ls_wR_factor_ref     0.1633
_refine_ls_goodness_of_fit_ref     1.035
_refine_ls_restrained_S_all     1.035
_refine_ls_number_reflns     6906
_refine_ls_number_parameters     515
_refine_ls_number_restraints     0
_refine_ls_hydrogen_treatment     constr
_refine_ls_weighting_scheme     calc
_refine_ls_weighting_details
                  'calc w=1/[\s^2^(Fo^2^)+(0.069P)^2^] where P=(Fo^2^+2Fc^2^)/3'
_atom_sites_solution_hydrogens     geom
_atom_sites_solution_primary     direct
_atom_sites_solution_secondary     difmap
_refine_ls_shift/su_max     0.000
_refine_ls_shift/su_mean     0.000
_refine_diff_density_max     0.276
_refine_diff_density_min     -0.227
_refine_ls_extinction_method     none
_refine_ls_extinction_coef     ?
loop_
    _atom_type_symbol
    _atom_type_description
    _atom_type_scat_dispersion_real
    _atom_type_scat_dispersion_imag
    _atom_type_scat_source
    'C' 'C' 0.0033 0.0016
                         'International Tables Vol C Tables 4.2.6.8 and 6.1.1.4'
    'H' 'H' 0.0000 0.0000
                         'International Tables Vol C Tables 4.2.6.8 and 6.1.1.4'
    'O' 'O' 0.0106 0.0060
                         'International Tables Vol C Tables 4.2.6.8 and 6.1.1.4'
_computing_data_collection     'DIFRAC (Gabe & White, 1993)'
_computing_cell_refinement     'DIFRAC (Gabe & White, 1993)'
_computing_data_reduction     'NRCVAX (Gabe <i>et al.</i>,  1989)'
_computing_structure_solution     'SHELXS97 (Sheldrick, 2008)'
_computing_structure_refinement     'SHELXL97 (Sheldrick, 2008)'
_computing_molecular_graphics     'ORTEP-3 (Farrugia, 1997)'
_computing_publication_material     'SHELXL97 (Sheldrick, 2008)'
loop_
    _atom_site_type_symbol
    _atom_site_label
    _atom_site_fract_x
    _atom_site_fract_y
    _atom_site_fract_z
    _atom_site_U_iso_or_equiv
    _atom_site_adp_type
    _atom_site_calc_flag
    _atom_site_refinement_flags
    _atom_site_occupancy
    _atom_site_disorder_assembly
    _atom_site_disorder_group
    O O1 0.58582(18) 0.6473(2) 0.10659(14) 0.0722(8) Uani d . 1 . .
    O O2 0.66768(17) 0.78792(19) 0.13706(13) 0.0628(7) Uani d . 1 . .
    O O3 0.37936(18) 0.57886(17) 0.11045(13) 0.0602(7) Uani d . 1 . .
    O O4 0.38789(17) 0.62465(17) 0.00901(12) 0.0582(7) Uani d . 1 . .
    O O5 0.02260(18) 0.59487(19) 0.15264(13) 0.0671(8) Uani d . 1 . .
    O O6 -0.00811(19) 0.7556(2) 0.16431(13) 0.0718(8) Uani d . 1 . .
    O O7 -0.12482(19) 0.6405(2) 0.02572(14) 0.0824(9) Uani d . 1 . .
    O O8 -0.08492(18) 0.58818(19) -0.06318(13) 0.0691(8) Uani d . 1 . .
    C C1 0.3321(3) 0.9024(2) 0.11080(17) 0.0492(9) Uani d . 1 . .
    H H1 0.2773 0.9389 0.1110 0.059 Uiso calc R 1 . .
    C C2 0.4233(3) 0.9456(3) 0.13244(17) 0.0510(9) Uani d . 1 . .
    H H2 0.4297 1.0114 0.1467 0.061 Uiso calc R 1 . .
    C C3 0.5055(2) 0.8924(2) 0.13322(16) 0.0463(9) Uani d . 1 . .
    H H3 0.5667 0.9227 0.1475 0.056 Uiso calc R 1 . .
    C C4 0.4974(2) 0.7938(2) 0.11289(15) 0.0389(8) Uani d . 1 . .
    C C5 0.4049(2) 0.7492(2) 0.09027(14) 0.0363(8) Uani d . 1 . .
    C C6 0.3216(2) 0.8033(2) 0.08845(15) 0.0412(8) Uani d . 1 . .
    C C7 0.5861(2) 0.7338(3) 0.11817(16) 0.0454(9) Uani d . 1 . .
    C C8 0.7599(3) 0.7343(3) 0.1475(2) 0.0779(13) Uani d . 1 . .
    H H8A 0.7660 0.6831 0.1804 0.117 Uiso calc R 1 . .
    H H8B 0.8137 0.7798 0.1629 0.117 Uiso calc R 1 . .
    H H8C 0.7603 0.7049 0.1059 0.117 Uiso calc R 1 . .
    C C9 0.3917(2) 0.6403(3) 0.07216(18) 0.0431(8) Uani d . 1 . .
    C C10 0.3676(3) 0.5227(3) -0.0148(2) 0.0868(14) Uani d . 1 . .
    H H10A 0.4082 0.4780 0.0179 0.130 Uiso calc R 1 . .
    H H10B 0.3811 0.5153 -0.0564 0.130 Uiso calc R 1 . .
    H H10C 0.2999 0.5076 -0.0215 0.130 Uiso calc R 1 . .
    C C11 0.2216(2) 0.7587(2) 0.06406(16) 0.0400(8) Uani d . 1 . .
    C C12 0.1815(3) 0.7259(3) -0.00211(16) 0.0503(9) Uani d . 1 . .
    H H12 0.2171 0.7329 -0.0319 0.060 Uiso calc R 1 . .
    C C13 0.0899(2) 0.6834(3) -0.02369(17) 0.0506(9) Uani d . 1 . .
    H H13 0.0647 0.6613 -0.0678 0.061 Uiso calc R 1 . .
    C C14 0.0347(2) 0.6729(2) 0.01933(16) 0.0431(8) Uani d . 1 . .
    C C15 0.0746(2) 0.7055(2) 0.08603(16) 0.0408(8) Uani d . 1 . .
    C C16 0.1658(2) 0.7487(2) 0.10680(15) 0.0421(8) Uani d . 1 . .
    H H16 0.1907 0.7718 0.1506 0.051 Uiso calc R 1 . .
    C C17 0.0229(3) 0.6902(3) 0.13731(18) 0.0508(9) Uani d . 1 . .
    C C18 -0.0328(3) 0.5667(3) 0.1968(2) 0.0904(15) Uani d . 1 . .
    H H18A -0.0385 0.6229 0.2234 0.136 Uiso calc R 1 . .
    H H18B 0.0005 0.5138 0.2257 0.136 Uiso calc R 1 . .
    H H18C -0.0969 0.5448 0.1704 0.136 Uiso calc R 1 . .
    C C19 -0.0661(3) 0.6322(3) -0.00428(19) 0.0522(9) Uani d . 1 . .
    C C20 -0.1833(3) 0.5486(3) -0.0923(2) 0.0846(14) Uani d . 1 . .
    H H20A -0.1894 0.4880 -0.0698 0.127 Uiso calc R 1 . .
    H H20B -0.1953 0.5356 -0.1391 0.127 Uiso calc R 1 . .
    H H20C -0.2301 0.5961 -0.0870 0.127 Uiso calc R 1 . .
    O O9 0.90819(19) 0.3219(2) 0.20321(13) 0.0730(8) Uani d . 1 . .
    O O10 0.8394(2) 0.1751(2) 0.19739(18) 0.0968(11) Uani d . 1 . .
    O O11 0.62367(18) 0.09734(17) 0.17382(12) 0.0558(7) Uani d . 1 . .
    O O12 0.6628(2) 0.15331(17) 0.08491(12) 0.0649(7) Uani d . 1 . .
    O O13 0.2462(2) 0.0867(2) 0.19228(14) 0.0765(8) Uani d . 1 . .
    O O14 0.2231(2) 0.2456(2) 0.21508(15) 0.0870(10) Uani d . 1 . .
    O O15 0.1182(2) 0.1385(2) 0.06290(15) 0.0838(9) Uani d . 1 . .
    O O16 0.17875(19) 0.0866(2) -0.01709(14) 0.0790(8) Uani d . 1 . .
    C C21 0.5672(3) 0.4153(3) 0.18722(18) 0.0582(10) Uani d . 1 . .
    H H21 0.5100 0.4484 0.1863 0.070 Uiso calc R 1 . .
    C C22 0.6571(3) 0.4616(3) 0.21457(18) 0.0625(11) Uani d . 1 . .
    H H22 0.6598 0.5251 0.2325 0.075 Uiso calc R 1 . .
    C C23 0.7419(3) 0.4149(3) 0.21548(17) 0.0542(10) Uani d . 1 . .
    H H23 0.8014 0.4478 0.2328 0.065 Uiso calc R 1 . .
    C C24 0.7401(2) 0.3184(2) 0.19076(16) 0.0446(9) Uani d . 1 . .
    C C25 0.6495(2) 0.2707(2) 0.16425(15) 0.0416(8) Uani d . 1 . .
    C C26 0.5620(2) 0.3192(2) 0.16103(15) 0.0442(8) Uani d . 1 . .
    C C27 0.8319(3) 0.2630(3) 0.19680(17) 0.0506(9) Uani d . 1 . .
    C C28 1.0022(3) 0.2714(4) 0.2128(2) 0.0868(14) Uani d . 1 . .
    H H28A 1.0181 0.2315 0.2527 0.130 Uiso calc R 1 . .
    H H28B 1.0526 0.3201 0.2172 0.130 Uiso calc R 1 . .
    H H28C 0.9973 0.2297 0.1748 0.130 Uiso calc R 1 . .
    C C29 0.6447(2) 0.1636(2) 0.14292(17) 0.0413(8) Uani d . 1 . .
    C C30 0.6633(4) 0.0514(3) 0.0632(2) 0.1001(17) Uani d . 1 . .
    H H30A 0.7030 0.0119 0.0997 0.150 Uiso calc R 1 . .
    H H30B 0.6896 0.0486 0.0265 0.150 Uiso calc R 1 . .
    H H30C 0.5975 0.0261 0.0488 0.150 Uiso calc R 1 . .
    C C31 0.4657(2) 0.2706(2) 0.13009(17) 0.0448(8) Uani d . 1 . .
    C C32 0.4016(3) 0.2537(3) 0.16732(17) 0.0513(9) Uani d . 1 . .
    H H32 0.4192 0.2751 0.2116 0.062 Uiso calc R 1 . .
    C C33 0.3130(3) 0.2060(3) 0.13961(17) 0.0478(9) Uani d . 1 . .
    C C34 0.2835(2) 0.1771(3) 0.07211(17) 0.0484(9) Uani d . 1 . .
    C C35 0.3463(3) 0.1945(3) 0.03489(17) 0.0548(10) Uani d . 1 . .
    H H35 0.3278 0.1752 -0.0099 0.066 Uiso calc R 1 . .
    C C36 0.4362(3) 0.2404(3) 0.06343(17) 0.0546(10) Uani d . 1 . .
    H H36 0.4772 0.2510 0.0377 0.066 Uiso calc R 1 . .
    C C37 0.2537(3) 0.1852(3) 0.1855(2) 0.0604(10) Uani d . 1 . .
    C C38 0.1830(4) 0.0548(4) 0.2310(3) 0.1100(18) Uani d . 1 . .
    H H38A 0.1968 0.0941 0.2711 0.165 Uiso calc R 1 . .
    H H38B 0.1951 -0.0140 0.2429 0.165 Uiso calc R 1 . .
    H H38C 0.1156 0.0634 0.2045 0.165 Uiso calc R 1 . .
    C C39 0.1845(3) 0.1319(3) 0.0402(2) 0.0579(10) Uani d . 1 . .
    C C40 0.0844(3) 0.0424(4) -0.0540(2) 0.1078(17) Uani d . 1 . .
    H H40A 0.0676 -0.0072 -0.0267 0.162 Uiso calc R 1 . .
    H H40B 0.0886 0.0122 -0.0944 0.162 Uiso calc R 1 . .
    H H40C 0.0349 0.0931 -0.0652 0.162 Uiso calc R 1 . .
loop_
    _atom_site_aniso_label
    _atom_site_aniso_U_11
    _atom_site_aniso_U_22
    _atom_site_aniso_U_33
    _atom_site_aniso_U_12
    _atom_site_aniso_U_13
    _atom_site_aniso_U_23
    O1 0.0541(17) 0.0528(18) 0.107(2) 0.0050(14) 0.0223(15) -0.0148(16)
    O2 0.0398(16) 0.0647(18) 0.0844(19) -0.0051(14) 0.0202(14) -0.0119(14)
    O3 0.0691(18) 0.0385(15) 0.0755(18) -0.0081(13) 0.0263(15) 0.0061(13)
    O4 0.0716(18) 0.0473(15) 0.0569(15) -0.0036(13) 0.0221(13) -0.0166(12)
    O5 0.0744(19) 0.0595(18) 0.0815(19) 0.0036(14) 0.0446(15) 0.0158(14)
    O6 0.079(2) 0.0711(19) 0.0828(19) 0.0027(16) 0.0499(17) -0.0061(16)
    O7 0.0496(17) 0.117(3) 0.086(2) -0.0181(17) 0.0287(16) -0.0200(18)
    O8 0.0518(17) 0.0757(19) 0.0743(19) -0.0166(14) 0.0123(14) -0.0197(15)
    C1 0.048(2) 0.037(2) 0.065(2) 0.0078(18) 0.0200(19) -0.0003(18)
    C2 0.052(2) 0.035(2) 0.065(2) -0.0052(19) 0.0175(19) -0.0066(17)
    C3 0.041(2) 0.045(2) 0.050(2) -0.0102(18) 0.0102(17) -0.0029(17)
    C4 0.041(2) 0.037(2) 0.0397(18) -0.0047(17) 0.0139(16) -0.0010(15)
    C5 0.040(2) 0.0340(19) 0.0376(17) -0.0015(16) 0.0159(15) -0.0031(14)
    C6 0.043(2) 0.040(2) 0.0428(19) -0.0040(17) 0.0162(16) -0.0021(16)
    C7 0.039(2) 0.051(2) 0.046(2) -0.006(2) 0.0132(17) -0.0085(18)
    C8 0.042(2) 0.097(3) 0.097(3) 0.003(2) 0.025(2) -0.009(3)
    C9 0.036(2) 0.038(2) 0.053(2) -0.0046(16) 0.0122(17) -0.0080(18)
    C10 0.108(4) 0.054(3) 0.099(3) -0.012(2) 0.032(3) -0.040(2)
    C11 0.0333(19) 0.041(2) 0.046(2) 0.0034(16) 0.0129(16) 0.0048(16)
    C12 0.049(2) 0.063(2) 0.045(2) -0.005(2) 0.0236(18) 0.0031(18)
    C13 0.044(2) 0.063(2) 0.043(2) -0.0078(19) 0.0101(17) -0.0032(18)
    C14 0.038(2) 0.043(2) 0.049(2) 0.0002(17) 0.0156(17) 0.0048(16)
    C15 0.035(2) 0.043(2) 0.047(2) 0.0055(17) 0.0177(16) 0.0065(16)
    C16 0.042(2) 0.047(2) 0.0380(18) 0.0012(17) 0.0128(16) -0.0007(16)
    C17 0.043(2) 0.056(3) 0.055(2) -0.0043(19) 0.0188(18) 0.006(2)
    C18 0.099(4) 0.091(3) 0.102(3) -0.012(3) 0.061(3) 0.027(3)
    C19 0.041(2) 0.057(2) 0.056(2) -0.0014(19) 0.0112(19) 0.004(2)
    C20 0.057(3) 0.083(3) 0.097(3) -0.016(2) -0.001(2) -0.015(3)
    O9 0.0493(17) 0.0671(18) 0.105(2) -0.0108(15) 0.0274(15) -0.0144(16)
    O10 0.068(2) 0.0443(19) 0.179(3) 0.0064(15) 0.040(2) 0.0258(19)
    O11 0.0757(18) 0.0373(14) 0.0639(16) -0.0082(13) 0.0355(14) 0.0004(12)
    O12 0.107(2) 0.0389(15) 0.0671(17) 0.0001(14) 0.0528(16) -0.0036(12)
    O13 0.083(2) 0.073(2) 0.086(2) 0.0099(16) 0.0456(17) 0.0200(16)
    O14 0.089(2) 0.089(2) 0.106(2) 0.0118(18) 0.064(2) -0.0156(19)
    O15 0.0512(18) 0.110(3) 0.092(2) -0.0072(17) 0.0262(16) 0.0036(18)
    O16 0.0606(19) 0.092(2) 0.076(2) -0.0128(16) 0.0102(15) -0.0203(17)
    C21 0.063(3) 0.045(2) 0.064(2) 0.016(2) 0.017(2) -0.0009(19)
    C22 0.078(3) 0.037(2) 0.066(3) 0.003(2) 0.014(2) -0.0107(18)
    C23 0.063(3) 0.040(2) 0.054(2) -0.014(2) 0.0111(19) 0.0025(18)
    C24 0.051(2) 0.035(2) 0.047(2) -0.0040(18) 0.0135(17) 0.0053(16)
    C25 0.051(2) 0.0314(19) 0.0431(19) 0.0020(17) 0.0155(17) 0.0035(15)
    C26 0.047(2) 0.040(2) 0.046(2) 0.0035(18) 0.0131(17) 0.0028(16)
    C27 0.045(2) 0.052(3) 0.052(2) -0.003(2) 0.0130(18) 0.0053(18)
    C28 0.052(3) 0.110(4) 0.104(4) -0.005(3) 0.033(3) -0.019(3)
    C29 0.045(2) 0.038(2) 0.044(2) -0.0016(17) 0.0178(17) -0.0008(17)
    C30 0.186(6) 0.047(3) 0.099(3) -0.003(3) 0.090(4) -0.020(2)
    C31 0.043(2) 0.040(2) 0.050(2) 0.0068(17) 0.0127(18) 0.0003(16)
    C32 0.053(2) 0.053(2) 0.048(2) 0.018(2) 0.0161(19) 0.0037(18)
    C33 0.045(2) 0.046(2) 0.053(2) 0.0133(18) 0.0156(18) 0.0049(17)
    C34 0.037(2) 0.050(2) 0.058(2) 0.0106(18) 0.0142(19) 0.0061(18)
    C35 0.053(2) 0.067(3) 0.040(2) 0.006(2) 0.0094(19) 0.0007(18)
    C36 0.053(2) 0.062(2) 0.050(2) -0.004(2) 0.0187(19) -0.0010(19)
    C37 0.049(2) 0.070(3) 0.064(3) 0.009(2) 0.021(2) 0.006(2)
    C38 0.131(4) 0.105(4) 0.122(4) -0.001(3) 0.080(4) 0.032(3)
    C39 0.051(3) 0.058(3) 0.060(3) 0.008(2) 0.011(2) 0.012(2)
    C40 0.078(4) 0.123(4) 0.106(4) -0.041(3) 0.004(3) -0.026(3)
_geom_special_details
;
 All s.u.'s (except the s.u. in the dihedral angle between two l.s. planes)
 are estimated using the full covariance matrix. The cell s.u.'s are taken
 into account individually in the estimation of s.u.'s in distances, angles
 and torsion angles; correlations between s.u.'s in cell parameters are only
 used when they are defined by crystal symmetry. An approximate (isotropic)
 treatment of cell s.u.'s is used for estimating s.u.'s involving l.s. planes.
;
loop_
    _geom_bond_atom_site_label_1
    _geom_bond_atom_site_label_2
    _geom_bond_site_symmetry_2
    _geom_bond_distance
    _geom_bond_publ_flag
    O1 C7 . 1.188(4) ?
    O2 C7 . 1.331(4) ?
    O2 C8 . 1.465(4) ?
    O3 C9 . 1.205(4) ?
    O4 C9 . 1.328(4) ?
    O4 C10 . 1.457(4) ?
    O5 C17 . 1.323(4) ?
    O5 C18 . 1.452(4) ?
    O6 C17 . 1.206(4) ?
    O7 C19 . 1.209(4) ?
    O8 C19 . 1.320(4) ?
    O8 C20 . 1.454(4) ?
    C1 C2 . 1.375(5) ?
    C1 C6 . 1.406(4) ?
    C1 H1 . 0.9300 ?
    C2 C3 . 1.379(4) ?
    C2 H2 . 0.9300 ?
    C3 C4 . 1.386(4) ?
    C3 H3 . 0.9300 ?
    C4 C5 . 1.399(4) ?
    C4 C7 . 1.485(4) ?
    C5 C6 . 1.394(4) ?
    C5 C9 . 1.510(4) ?
    C6 C11 . 1.492(4) ?
    C8 H8A . 0.9600 ?
    C8 H8B . 0.9600 ?
    C8 H8C . 0.9600 ?
    C10 H10A . 0.9600 ?
    C10 H10B . 0.9600 ?
    C10 H10C . 0.9600 ?
    C11 C16 . 1.389(4) ?
    C11 C12 . 1.398(4) ?
    C12 C13 . 1.376(4) ?
    C12 H12 . 0.9300 ?
    C13 C14 . 1.387(4) ?
    C13 H13 . 0.9300 ?
    C14 C15 . 1.406(4) ?
    C14 C19 . 1.481(5) ?
    C15 C16 . 1.373(4) ?
    C15 C17 . 1.506(4) ?
    C16 H16 . 0.9300 ?
    C18 H18A . 0.9600 ?
    C18 H18B . 0.9600 ?
    C18 H18C . 0.9600 ?
    C20 H20A . 0.9600 ?
    C20 H20B . 0.9600 ?
    C20 H20C . 0.9600 ?
    O9 C27 . 1.326(4) ?
    O9 C28 . 1.469(4) ?
    O10 C27 . 1.188(4) ?
    O11 C29 . 1.197(4) ?
    O12 C29 . 1.331(4) ?
    O12 C30 . 1.446(4) ?
    O13 C37 . 1.340(4) ?
    O13 C38 . 1.465(4) ?
    O14 C37 . 1.190(4) ?
    O15 C39 . 1.198(4) ?
    O16 C39 . 1.328(4) ?
    O16 C40 . 1.461(5) ?
    C21 C22 . 1.386(5) ?
    C21 C26 . 1.399(4) ?
    C21 H21 . 0.9300 ?
    C22 C23 . 1.367(5) ?
    C22 H22 . 0.9300 ?
    C23 C24 . 1.396(4) ?
    C23 H23 . 0.9300 ?
    C24 C25 . 1.401(4) ?
    C24 C27 . 1.487(5) ?
    C25 C26 . 1.401(4) ?
    C25 C29 . 1.504(4) ?
    C26 C31 . 1.484(5) ?
    C28 H28A . 0.9600 ?
    C28 H28B . 0.9600 ?
    C28 H28C . 0.9600 ?
    C30 H30A . 0.9600 ?
    C30 H30B . 0.9600 ?
    C30 H30C . 0.9600 ?
    C31 C36 . 1.390(4) ?
    C31 C32 . 1.404(4) ?
    C32 C33 . 1.381(5) ?
    C32 H32 . 0.9300 ?
    C33 C34 . 1.401(5) ?
    C33 C37 . 1.502(5) ?
    C34 C35 . 1.391(5) ?
    C34 C39 . 1.497(5) ?
    C35 C36 . 1.386(5) ?
    C35 H35 . 0.9300 ?
    C36 H36 . 0.9300 ?
    C38 H38A . 0.9600 ?
    C38 H38B . 0.9600 ?
    C38 H38C . 0.9600 ?
    C40 H40A . 0.9600 ?
    C40 H40B . 0.9600 ?
    C40 H40C . 0.9600 ?
loop_
    _geom_angle_atom_site_label_1
    _geom_angle_atom_site_label_2
    _geom_angle_atom_site_label_3
    _geom_angle_site_symmetry_1
    _geom_angle_site_symmetry_3
    _geom_angle
    _geom_angle_publ_flag
    C7 O2 C8 . . 116.6(3) ?
    C9 O4 C10 . . 115.6(3) ?
    C17 O5 C18 . . 117.0(3) ?
    C19 O8 C20 . . 116.2(3) ?
    C2 C1 C6 . . 120.1(3) ?
    C2 C1 H1 . . 119.9 ?
    C6 C1 H1 . . 119.9 ?
    C1 C2 C3 . . 120.7(3) ?
    C1 C2 H2 . . 119.6 ?
    C3 C2 H2 . . 119.6 ?
    C2 C3 C4 . . 120.3(3) ?
    C2 C3 H3 . . 119.9 ?
    C4 C3 H3 . . 119.9 ?
    C3 C4 C5 . . 119.6(3) ?
    C3 C4 C7 . . 120.7(3) ?
    C5 C4 C7 . . 119.6(3) ?
    C6 C5 C4 . . 120.2(3) ?
    C6 C5 C9 . . 117.4(3) ?
    C4 C5 C9 . . 122.2(3) ?
    C5 C6 C1 . . 119.1(3) ?
    C5 C6 C11 . . 121.8(3) ?
    C1 C6 C11 . . 119.1(3) ?
    O1 C7 O2 . . 122.8(3) ?
    O1 C7 C4 . . 124.8(3) ?
    O2 C7 C4 . . 112.4(3) ?
    O2 C8 H8A . . 109.5 ?
    O2 C8 H8B . . 109.5 ?
    H8A C8 H8B . . 109.5 ?
    O2 C8 H8C . . 109.5 ?
    H8A C8 H8C . . 109.5 ?
    H8B C8 H8C . . 109.5 ?
    O3 C9 O4 . . 126.2(3) ?
    O3 C9 C5 . . 122.1(3) ?
    O4 C9 C5 . . 111.6(3) ?
    O4 C10 H10A . . 109.5 ?
    O4 C10 H10B . . 109.5 ?
    H10A C10 H10B . . 109.5 ?
    O4 C10 H10C . . 109.5 ?
    H10A C10 H10C . . 109.5 ?
    H10B C10 H10C . . 109.5 ?
    C16 C11 C12 . . 118.1(3) ?
    C16 C11 C6 . . 120.6(3) ?
    C12 C11 C6 . . 121.2(3) ?
    C13 C12 C11 . . 120.7(3) ?
    C13 C12 H12 . . 119.7 ?
    C11 C12 H12 . . 119.7 ?
    C12 C13 C14 . . 121.0(3) ?
    C12 C13 H13 . . 119.5 ?
    C14 C13 H13 . . 119.5 ?
    C13 C14 C15 . . 118.6(3) ?
    C13 C14 C19 . . 121.5(3) ?
    C15 C14 C19 . . 119.8(3) ?
    C16 C15 C14 . . 119.8(3) ?
    C16 C15 C17 . . 118.0(3) ?
    C14 C15 C17 . . 122.1(3) ?
    C15 C16 C11 . . 121.7(3) ?
    C15 C16 H16 . . 119.1 ?
    C11 C16 H16 . . 119.1 ?
    O6 C17 O5 . . 124.2(3) ?
    O6 C17 C15 . . 125.3(3) ?
    O5 C17 C15 . . 110.3(3) ?
    O5 C18 H18A . . 109.5 ?
    O5 C18 H18B . . 109.5 ?
    H18A C18 H18B . . 109.5 ?
    O5 C18 H18C . . 109.5 ?
    H18A C18 H18C . . 109.5 ?
    H18B C18 H18C . . 109.5 ?
    O7 C19 O8 . . 124.1(3) ?
    O7 C19 C14 . . 124.3(4) ?
    O8 C19 C14 . . 111.6(3) ?
    O8 C20 H20A . . 109.5 ?
    O8 C20 H20B . . 109.5 ?
    H20A C20 H20B . . 109.5 ?
    O8 C20 H20C . . 109.5 ?
    H20A C20 H20C . . 109.5 ?
    H20B C20 H20C . . 109.5 ?
    C27 O9 C28 . . 115.8(3) ?
    C29 O12 C30 . . 114.2(3) ?
    C37 O13 C38 . . 115.8(3) ?
    C39 O16 C40 . . 116.7(3) ?
    C22 C21 C26 . . 120.3(4) ?
    C22 C21 H21 . . 119.9 ?
    C26 C21 H21 . . 119.9 ?
    C23 C22 C21 . . 120.8(4) ?
    C23 C22 H22 . . 119.6 ?
    C21 C22 H22 . . 119.6 ?
    C22 C23 C24 . . 120.7(4) ?
    C22 C23 H23 . . 119.6 ?
    C24 C23 H23 . . 119.6 ?
    C23 C24 C25 . . 118.7(3) ?
    C23 C24 C27 . . 121.5(3) ?
    C25 C24 C27 . . 119.6(3) ?
    C24 C25 C26 . . 121.0(3) ?
    C24 C25 C29 . . 120.4(3) ?
    C26 C25 C29 . . 118.4(3) ?
    C21 C26 C25 . . 118.5(3) ?
    C21 C26 C31 . . 120.4(3) ?
    C25 C26 C31 . . 121.1(3) ?
    O10 C27 O9 . . 121.6(4) ?
    O10 C27 C24 . . 125.2(4) ?
    O9 C27 C24 . . 113.3(3) ?
    O9 C28 H28A . . 109.5 ?
    O9 C28 H28B . . 109.5 ?
    H28A C28 H28B . . 109.5 ?
    O9 C28 H28C . . 109.5 ?
    H28A C28 H28C . . 109.5 ?
    H28B C28 H28C . . 109.5 ?
    O11 C29 O12 . . 125.2(3) ?
    O11 C29 C25 . . 123.2(3) ?
    O12 C29 C25 . . 111.6(3) ?
    O12 C30 H30A . . 109.5 ?
    O12 C30 H30B . . 109.5 ?
    H30A C30 H30B . . 109.5 ?
    O12 C30 H30C . . 109.5 ?
    H30A C30 H30C . . 109.5 ?
    H30B C30 H30C . . 109.5 ?
    C36 C31 C32 . . 118.0(3) ?
    C36 C31 C26 . . 121.1(3) ?
    C32 C31 C26 . . 121.0(3) ?
    C33 C32 C31 . . 121.5(3) ?
    C33 C32 H32 . . 119.3 ?
    C31 C32 H32 . . 119.3 ?
    C32 C33 C34 . . 120.0(3) ?
    C32 C33 C37 . . 116.9(3) ?
    C34 C33 C37 . . 123.1(3) ?
    C35 C34 C33 . . 118.6(3) ?
    C35 C34 C39 . . 120.8(3) ?
    C33 C34 C39 . . 120.5(3) ?
    C36 C35 C34 . . 121.1(3) ?
    C36 C35 H35 . . 119.5 ?
    C34 C35 H35 . . 119.5 ?
    C35 C36 C31 . . 120.8(3) ?
    C35 C36 H36 . . 119.6 ?
    C31 C36 H36 . . 119.6 ?
    O14 C37 O13 . . 124.3(4) ?
    O14 C37 C33 . . 126.0(4) ?
    O13 C37 C33 . . 109.5(3) ?
    O13 C38 H38A . . 109.5 ?
    O13 C38 H38B . . 109.5 ?
    H38A C38 H38B . . 109.5 ?
    O13 C38 H38C . . 109.5 ?
    H38A C38 H38C . . 109.5 ?
    H38B C38 H38C . . 109.5 ?
    O15 C39 O16 . . 124.4(4) ?
    O15 C39 C34 . . 123.8(4) ?
    O16 C39 C34 . . 111.8(3) ?
    O16 C40 H40A . . 109.5 ?
    O16 C40 H40B . . 109.5 ?
    H40A C40 H40B . . 109.5 ?
    O16 C40 H40C . . 109.5 ?
    H40A C40 H40C . . 109.5 ?
    H40B C40 H40C . . 109.5 ?
loop_
    _geom_torsion_atom_site_label_1
    _geom_torsion_atom_site_label_2
    _geom_torsion_atom_site_label_3
    _geom_torsion_atom_site_label_4
    _geom_torsion_site_symmetry_1
    _geom_torsion_site_symmetry_2
    _geom_torsion_site_symmetry_3
    _geom_torsion_site_symmetry_4
    _geom_torsion
    _geom_torsion_publ_flag
    C6 C1 C2 C3 . . . . -0.7(5) ?
    C1 C2 C3 C4 . . . . -0.8(5) ?
    C2 C3 C4 C5 . . . . 1.3(5) ?
    C2 C3 C4 C7 . . . . -175.6(3) ?
    C3 C4 C5 C6 . . . . -0.3(4) ?
    C7 C4 C5 C6 . . . . 176.6(3) ?
    C3 C4 C5 C9 . . . . -175.5(3) ?
    C7 C4 C5 C9 . . . . 1.4(4) ?
    C4 C5 C6 C1 . . . . -1.2(4) ?
    C9 C5 C6 C1 . . . . 174.3(3) ?
    C4 C5 C6 C11 . . . . 179.4(3) ?
    C9 C5 C6 C11 . . . . -5.1(4) ?
    C2 C1 C6 C5 . . . . 1.7(5) ?
    C2 C1 C6 C11 . . . . -178.9(3) ?
    C8 O2 C7 O1 . . . . -3.9(5) ?
    C8 O2 C7 C4 . . . . 176.6(3) ?
    C3 C4 C7 O1 . . . . 174.1(3) ?
    C5 C4 C7 O1 . . . . -2.7(5) ?
    C3 C4 C7 O2 . . . . -6.4(4) ?
    C5 C4 C7 O2 . . . . 176.8(3) ?
    C10 O4 C9 O3 . . . . -0.5(5) ?
    C10 O4 C9 C5 . . . . -175.4(3) ?
    C6 C5 C9 O3 . . . . -76.6(4) ?
    C4 C5 C9 O3 . . . . 98.8(4) ?
    C6 C5 C9 O4 . . . . 98.6(3) ?
    C4 C5 C9 O4 . . . . -86.0(4) ?
    C5 C6 C11 C16 . . . . 117.0(3) ?
    C1 C6 C11 C16 . . . . -62.4(4) ?
    C5 C6 C11 C12 . . . . -63.0(4) ?
    C1 C6 C11 C12 . . . . 117.6(4) ?
    C16 C11 C12 C13 . . . . -1.1(5) ?
    C6 C11 C12 C13 . . . . 178.9(3) ?
    C11 C12 C13 C14 . . . . 0.7(5) ?
    C12 C13 C14 C15 . . . . -0.8(5) ?
    C12 C13 C14 C19 . . . . 176.7(3) ?
    C13 C14 C15 C16 . . . . 1.4(5) ?
    C19 C14 C15 C16 . . . . -176.1(3) ?
    C13 C14 C15 C17 . . . . -175.5(3) ?
    C19 C14 C15 C17 . . . . 7.0(5) ?
    C14 C15 C16 C11 . . . . -1.9(5) ?
    C17 C15 C16 C11 . . . . 175.1(3) ?
    C12 C11 C16 C15 . . . . 1.7(5) ?
    C6 C11 C16 C15 . . . . -178.3(3) ?
    C18 O5 C17 O6 . . . . 10.4(5) ?
    C18 O5 C17 C15 . . . . -174.3(3) ?
    C16 C15 C17 O6 . . . . 68.0(5) ?
    C14 C15 C17 O6 . . . . -115.2(4) ?
    C16 C15 C17 O5 . . . . -107.3(4) ?
    C14 C15 C17 O5 . . . . 69.6(4) ?
    C20 O8 C19 O7 . . . . 0.3(5) ?
    C20 O8 C19 C14 . . . . -177.9(3) ?
    C13 C14 C19 O7 . . . . -163.5(4) ?
    C15 C14 C19 O7 . . . . 13.9(5) ?
    C13 C14 C19 O8 . . . . 14.6(5) ?
    C15 C14 C19 O8 . . . . -168.0(3) ?
    C26 C21 C22 C23 . . . . 1.1(6) ?
    C21 C22 C23 C24 . . . . -2.0(5) ?
    C22 C23 C24 C25 . . . . 0.7(5) ?
    C22 C23 C24 C27 . . . . -174.5(3) ?
    C23 C24 C25 C26 . . . . 1.5(5) ?
    C27 C24 C25 C26 . . . . 176.7(3) ?
    C23 C24 C25 C29 . . . . -174.4(3) ?
    C27 C24 C25 C29 . . . . 0.9(5) ?
    C22 C21 C26 C25 . . . . 1.1(5) ?
    C22 C21 C26 C31 . . . . -178.4(3) ?
    C24 C25 C26 C21 . . . . -2.3(5) ?
    C29 C25 C26 C21 . . . . 173.5(3) ?
    C24 C25 C26 C31 . . . . 177.1(3) ?
    C29 C25 C26 C31 . . . . -7.0(4) ?
    C28 O9 C27 O10 . . . . -1.6(5) ?
    C28 O9 C27 C24 . . . . 177.0(3) ?
    C23 C24 C27 O10 . . . . 154.8(4) ?
    C25 C24 C27 O10 . . . . -20.3(5) ?
    C23 C24 C27 O9 . . . . -23.7(4) ?
    C25 C24 C27 O9 . . . . 161.1(3) ?
    C30 O12 C29 O11 . . . . -5.0(5) ?
    C30 O12 C29 C25 . . . . 177.5(3) ?
    C24 C25 C29 O11 . . . . 107.1(4) ?
    C26 C25 C29 O11 . . . . -68.8(4) ?
    C24 C25 C29 O12 . . . . -75.4(4) ?
    C26 C25 C29 O12 . . . . 108.7(3) ?
    C21 C26 C31 C36 . . . . 119.8(4) ?
    C25 C26 C31 C36 . . . . -59.6(4) ?
    C21 C26 C31 C32 . . . . -60.2(4) ?
    C25 C26 C31 C32 . . . . 120.3(4) ?
    C36 C31 C32 C33 . . . . 1.8(5) ?
    C26 C31 C32 C33 . . . . -178.1(3) ?
    C31 C32 C33 C34 . . . . -2.7(5) ?
    C31 C32 C33 C37 . . . . 175.6(3) ?
    C32 C33 C34 C35 . . . . 2.0(5) ?
    C37 C33 C34 C35 . . . . -176.1(3) ?
    C32 C33 C34 C39 . . . . -175.6(3) ?
    C37 C33 C34 C39 . . . . 6.2(5) ?
    C33 C34 C35 C36 . . . . -0.5(5) ?
    C39 C34 C35 C36 . . . . 177.1(3) ?
    C34 C35 C36 C31 . . . . -0.3(6) ?
    C32 C31 C36 C35 . . . . -0.3(5) ?
    C26 C31 C36 C35 . . . . 179.6(3) ?
    C38 O13 C37 O14 . . . . 9.6(6) ?
    C38 O13 C37 C33 . . . . -174.8(3) ?
    C32 C33 C37 O14 . . . . 60.3(5) ?
    C34 C33 C37 O14 . . . . -121.5(4) ?
    C32 C33 C37 O13 . . . . -115.2(4) ?
    C34 C33 C37 O13 . . . . 63.0(4) ?
    C40 O16 C39 O15 . . . . 0.1(6) ?
    C40 O16 C39 C34 . . . . -178.0(3) ?
    C35 C34 C39 O15 . . . . -159.6(4) ?
    C33 C34 C39 O15 . . . . 17.9(6) ?
    C35 C34 C39 O16 . . . . 18.5(5) ?
    C33 C34 C39 O16 . . . . -163.9(3) ?
