# Supplementary material for: Tetra­methyl biphenyl-2,3,3′,4′-tetra­carboxyl­ate
Source: Acta Crystallogr Sect E Struct Rep Online. 2008 Aug 16;64(Pt 9):o1779. doi: 10.1107/S1600536808025762 (PMC2960517; doi:10.1107/S1600536808025762)
Supplement: Supplementary file 2 [file e-64-o1779-Isup2.hkl]

# 
# h,k,l, Fc-squared, Fo-squared, sigma(Fo-squared) and status flag 
# 
data_I
_shelx_title ' MJS3 in p21/n' 
_shelx_refln_list_code          4 
_shelx_F_calc_maximum      361.72 
_exptl_crystal_F_000      1616.00 
_reflns_d_resolution_high  0.8320 
 
loop_ 
 _symmetry_equiv_pos_as_xyz 
 'x, y, z' 
 '-x+1/2, y+1/2, -z+1/2' 
 '-x, -y, -z' 
 'x-1/2, -y-1/2, z-1/2' 
 
_cell_length_a    14.3953 
_cell_length_b    13.4533 
_cell_length_c    21.0125 
_cell_angle_alpha  90.000 
_cell_angle_beta  108.453 
_cell_angle_gamma  90.000 
 
_shelx_F_squared_multiplier     1.000 
 
loop_ 
 _refln_index_h 
 _refln_index_k 
 _refln_index_l 
 _refln_F_squared_calc 
 _refln_F_squared_meas 
 _refln_F_squared_sigma 
 _refln_observed_status 
   2   0   0      346.49      292.13     10.56 o 
   6   0   0      150.78      110.87     26.09 o 
   8   0   0       36.61       23.53     21.04 o 
  10   0   0      203.50      218.83     35.33 o 
  12   0   0     3811.17     3740.48    102.82 o 
  14   0   0      111.83       37.51     53.32 o 
  16   0   0        0.01       71.64     40.35 o 
   1   1   0     5489.51     4930.83     20.49 o 
   2   1   0      982.93      988.19     13.49 o 
   3   1   0     5089.45     3704.22     56.63 o 
   4   1   0     1189.45      940.43     33.61 o 
   5   1   0     3393.93     2776.87     52.94 o 
   6   1   0     5547.23     5393.68     76.34 o 
   7   1   0       46.35       39.65     24.81 o 
   8   1   0      262.48      244.61     31.05 o 
   9   1   0      113.50       81.46     31.36 o 
  10   1   0     1196.95     1169.69     62.23 o 
  11   1   0       60.69       58.61     38.65 o 
  12   1   0      109.09      100.46     23.95 o 
  13   1   0       80.64       78.10     41.02 o 
  14   1   0      564.29      506.66     56.19 o 
  15   1   0        8.80        0.05     43.42 o 
  16   1   0       19.16        0.05     53.32 o 
   0   2   0   105172.20    94876.15    397.82 o 
   1   2   0    14553.11    14730.40     43.35 o 
   2   2   0       11.61        7.17     11.05 o 
   3   2   0      592.41      492.71     21.99 o 
   4   2   0     2810.27     2405.73     51.12 o 
   5   2   0     4407.75     3252.23     73.96 o 
   6   2   0      412.06      336.92     32.09 o 
   7   2   0      391.39      259.98     33.80 o 
   8   2   0        0.42        0.02     22.91 o 
   9   2   0      214.35      172.02     28.29 o 
  10   2   0        8.88        3.13     31.34 o 
  11   2   0      323.84      323.31     41.54 o 
  12   2   0      861.84      811.25     56.80 o 
  13   2   0      207.72      191.09     40.46 o 
  14   2   0        2.02       14.27     43.68 o 
  15   2   0       77.68       99.30     44.65 o 
  16   2   0       93.18       41.96     57.91 o 
   1   3   0    13126.78    13347.54     22.98 o 
   2   3   0   130844.24   118773.36    607.61 o 
   3   3   0     1226.55     1344.71     26.51 o 
   4   3   0      727.08      730.41     22.05 o 
   5   3   0     1866.16     1944.49     41.26 o 
   6   3   0      139.36      119.72     16.05 o 
   8   3   0       17.94       51.69     20.77 o 
   9   3   0       66.07       57.91     21.08 o 
  10   3   0     1583.80     1648.68     60.04 o 
  11   3   0       25.74        0.02     39.32 o 
  12   3   0       36.53       45.10     38.55 o 
  13   3   0      120.58       83.53     45.34 o 
  14   3   0        4.45        6.46     35.50 o 
  15   3   0        0.53        1.77     45.51 o 
  16   3   0       59.12        1.94     58.99 o 
   0   4   0      574.63      539.83     14.47 o 
   1   4   0     1164.13     1285.26     18.02 o 
   2   4   0      688.77      718.22     15.30 o 
   3   4   0     1662.85     1475.08     30.01 o 
   4   4   0     5404.12     5267.83     62.25 o 
   5   4   0     1390.93     1378.56     41.83 o 
   6   4   0     1450.07     1529.47     47.34 o 
   8   4   0      881.20      950.07     47.36 o 
   9   4   0      574.18      539.04     44.23 o 
  10   4   0        0.23       33.50     25.21 o 
  11   4   0        0.04        0.04     35.30 o 
  12   4   0      433.62      306.22     48.22 o 
  13   4   0       31.38        0.04     39.51 o 
  14   4   0       33.34       49.57     41.48 o 
  15   4   0        5.94        1.81     42.07 o 
   1   5   0      865.38      918.47     20.80 o 
   2   5   0       30.70       28.51     14.31 o 
   3   5   0     3718.14     3438.31     47.26 o 
   4   5   0      176.82      188.58     16.32 o 
   5   5   0      748.03      821.20     27.87 o 
   6   5   0      606.72      527.22     24.79 o 
   7   5   0      152.14      182.51     19.29 o 
   8   5   0      233.47      252.75     34.20 o 
   9   5   0       39.31       25.40     32.68 o 
  10   5   0        0.44        3.51     29.46 o 
  11   5   0      337.24      279.41     28.73 o 
  12   5   0        0.23        0.04     37.20 o 
  13   5   0       11.51        0.04     40.62 o 
  14   5   0      199.86      165.14     51.27 o 
  15   5   0        6.94       78.00     39.93 o 
   0   6   0    12741.18    15269.15     75.99 o 
   1   6   0     3258.47     3610.75     39.98 o 
   2   6   0       68.84       74.55     13.67 o 
   3   6   0      579.53      546.99     23.59 o 
   4   6   0     2162.21     2136.29     43.11 o 
   5   6   0      267.24      276.19     21.37 o 
   6   6   0       10.00       20.29     24.43 o 
   7   6   0      121.63      122.71     19.49 o 
   8   6   0       14.34       14.33     26.57 o 
   9   6   0       63.71       46.39     18.41 o 
  10   6   0       74.65       27.19     40.48 o 
  11   6   0      605.19      446.86     56.49 o 
  12   6   0      252.94      106.60     49.59 o 
  13   6   0       12.95       64.68     37.91 o 
  14   6   0        0.72        0.05     43.93 o 
  15   6   0       41.72        0.05     56.52 o 
   1   7   0     2636.13     2855.07     40.42 o 
   2   7   0      680.43      797.76     24.68 o 
   3   7   0      210.15      153.70     28.98 o 
   4   7   0      203.77      248.82     21.35 o 
   5   7   0       26.80        0.02     33.08 o 
   6   7   0      335.78      307.21     24.45 o 
   7   7   0        0.26        0.02     31.45 o 
   8   7   0      429.28      405.43     29.39 o 
   9   7   0        0.14        0.04     32.61 o 
  10   7   0      136.34      151.51     26.28 o 
  11   7   0      925.11      741.68     42.74 o 
  12   7   0       49.21       40.38     43.28 o 
  13   7   0        0.55        0.04     45.27 o 
  14   7   0        5.49        0.05     48.33 o 
   0   8   0      175.62      234.42     19.71 o 
   1   8   0     1719.15     1824.38     35.88 o 
   2   8   0      363.30      365.01     20.13 o 
   3   8   0      144.97      124.79     33.72 o 
   4   8   0      396.52      448.76     27.37 o 
   5   8   0      406.22      373.23     24.96 o 
   6   8   0        9.58        0.02     32.64 o 
   7   8   0      903.50      839.41     39.08 o 
   8   8   0      338.40      314.00     26.77 o 
   9   8   0        2.95        0.04     34.31 o 
  10   8   0      275.24      256.61     28.95 o 
  11   8   0      396.99      350.43     34.27 o 
  12   8   0       38.59        0.04     46.73 o 
  13   8   0        0.01       19.49     40.44 o 
  14   8   0       14.22       34.49     42.76 o 
   1   9   0        0.47        6.77     20.44 o 
   2   9   0      335.85      313.45     20.97 o 
   3   9   0        0.58       17.40     30.23 o 
   4   9   0       65.53       47.50     35.68 o 
   5   9   0      222.52      312.92     28.45 o 
   6   9   0      154.60      164.99     24.90 o 
   7   9   0       76.22       49.50     40.95 o 
   8   9   0       32.95        0.04     39.40 o 
   9   9   0       24.47       62.18     20.99 o 
  10   9   0      123.91       23.92     45.96 o 
  11   9   0      186.68      132.73     28.75 o 
  12   9   0       66.08       69.22     39.47 o 
  13   9   0       33.86        0.05     48.91 o 
   0  10   0      234.13      216.01     21.76 o 
   1  10   0        1.77        0.04     24.68 o 
   2  10   0       17.83       52.09     15.39 o 
   3  10   0       60.71       66.17     33.10 o 
   4  10   0      719.67      818.27     52.09 o 
   5  10   0     3842.80     3676.18     95.22 o 
   6  10   0      128.87      135.72     49.48 o 
   7  10   0      447.14      476.65     36.78 o 
   8  10   0       50.37       77.18     22.84 o 
   9  10   0        7.19        0.04     44.76 o 
  10  10   0       14.48        0.04     46.39 o 
  11  10   0        8.09        0.05     42.47 o 
  12  10   0       16.53        0.05     47.79 o 
   1  11   0      809.52      813.86     36.21 o 
   2  11   0       22.10       10.76     28.53 o 
   3  11   0       11.92        0.04     37.07 o 
   4  11   0        0.51        0.02     44.24 o 
   5  11   0       93.50      112.15     50.94 o 
   6  11   0       32.01       64.24     44.01 o 
   7  11   0       18.08        0.04     46.35 o 
   8  11   0        2.41        0.04     46.46 o 
   9  11   0      325.02      333.78     36.32 o 
  10  11   0        4.23        0.04     50.19 o 
  11  11   0       11.31        0.05     47.87 o 
   0  12   0     1094.80     1031.57     40.80 o 
   1  12   0      119.46      111.95     23.51 o 
   2  12   0       31.17       28.05     29.46 o 
   3  12   0       69.31       61.81     40.66 o 
   4  12   0       19.66       11.07     42.38 o 
   5  12   0     1314.40     1311.92     73.52 o 
   6  12   0      298.02      323.35     48.65 o 
   7  12   0       18.61       26.64     45.05 o 
   8  12   0       94.24      145.91     28.44 o 
   9  12   0       15.51        0.05     44.74 o 
  10  12   0       76.82        0.04     57.60 o 
   1  13   0      311.84      243.71     29.33 o 
   2  13   0       38.13       39.41     41.46 o 
   3  13   0       23.78        0.04     44.61 o 
   4  13   0        6.43       18.30     40.40 o 
   5  13   0        0.01        0.04     47.72 o 
   6  13   0       38.50        4.90     47.52 o 
   7  13   0       72.22       61.39     48.71 o 
   8  13   0        1.62       19.65     43.07 o 
   9  13   0      104.92      101.41     46.92 o 
   0  14   0      381.37      292.44     32.20 o 
   1  14   0        6.92       12.88     22.03 o 
   2  14   0        7.55        0.04     44.52 o 
   3  14   0       32.35        0.04     45.67 o 
   4  14   0       25.53        0.04     55.02 o 
   5  14   0       10.93        0.04     49.42 o 
   6  14   0        0.32        1.79     42.65 o 
   7  14   0       14.69        0.05     51.09 o 
   8  14   0       10.58       61.90     45.03 o 
   1  15   0        3.90       17.26     32.53 o 
   2  15   0       55.57       45.98     48.31 o 
   3  15   0       12.50       64.59     44.17 o 
   4  15   0       23.09        0.05     50.80 o 
   5  15   0       23.13        0.04     60.88 o 
   0  16   0        6.03        0.07     39.51 o 
   1  16   0       54.84        2.40     43.31 o 
 -15   0   1       49.76       35.43     49.66 o 
 -13   0   1       55.49        0.02     50.54 o 
 -11   0   1     1665.66     1979.53     56.93 o 
  -9   0   1      257.73      227.96     21.66 o 
  -7   0   1     1681.11     1799.77     38.65 o 
  -5   0   1    16429.35    16431.14     95.42 o 
  -3   0   1       81.77       54.38     14.80 o 
   1   0   1      648.80      507.94      9.30 o 
   5   0   1       28.65       26.28     19.54 o 
   7   0   1     1194.56     1049.27     59.32 o 
   9   0   1       86.36       86.17     31.73 o 
  11   0   1      897.97      815.77     60.02 o 
  13   0   1      118.35      121.59     41.81 o 
  15   0   1       24.91       57.99     39.80 o 
 -16   1   1        1.02       65.84     46.55 o 
 -15   1   1        1.36        0.04     46.39 o 
 -14   1   1       51.76      106.29     26.42 o 
 -13   1   1      147.46      145.95     28.55 o 
 -12   1   1      402.93      414.67     36.52 o 
 -11   1   1     1876.68     1871.97     57.68 o 
 -10   1   1      270.79      277.12     26.93 o 
  -9   1   1      202.44      215.33     21.45 o 
  -8   1   1      501.08      498.13     24.01 o 
  -7   1   1       93.04      132.88     15.70 o 
  -5   1   1     4247.46     3792.47     47.23 o 
  -4   1   1       14.96       12.26     16.16 o 
  -3   1   1      366.96      298.55     21.81 o 
  -1   1   1        0.53        0.00      9.72 o 
   0   1   1      716.37      628.05      8.76 o 
   1   1   1     1019.95     1036.37     11.22 o 
   2   1   1     8760.26     8818.85     34.57 o 
   3   1   1     5266.00     4710.96     46.99 o 
   4   1   1     2171.98     1860.83     39.34 o 
   5   1   1      187.06      178.46     24.26 o 
   6   1   1    11283.63    10717.53    104.98 o 
   7   1   1      146.30       17.04     27.70 o 
   8   1   1      170.01      146.49     28.34 o 
   9   1   1        0.39        0.02     34.66 o 
  10   1   1      823.66      738.38     55.44 o 
  11   1   1     1184.69     1035.71     63.38 o 
  12   1   1        3.75        0.02     46.00 o 
  13   1   1       13.01       58.13     33.14 o 
  14   1   1      100.38      145.96     41.24 o 
  15   1   1       31.51       35.26     41.72 o 
  16   1   1       11.72       40.53     40.53 o 
 -16   2   1       18.78       43.59     49.17 o 
 -15   2   1        0.02        0.04     50.67 o 
 -14   2   1      240.30      284.39     35.10 o 
 -13   2   1       19.98       14.93     45.01 o 
 -12   2   1     1312.51     1232.73     48.60 o 
 -11   2   1       40.06       60.31     37.18 o 
 -10   2   1      202.05      205.32     21.02 o 
  -9   2   1      411.21      420.14     27.45 o 
  -8   2   1       56.46       17.31     26.20 o 
  -7   2   1      197.50      214.05     17.47 o 
  -5   2   1     2821.45     2969.97     42.87 o 
  -4   2   1      122.39      148.40     11.09 o 
  -3   2   1        0.65        0.00     16.49 o 
  -1   2   1     1255.78      863.84     30.43 o 
   0   2   1     5256.32     5821.14     26.46 o 
   1   2   1       42.00       51.20      5.40 o 
   2   2   1      244.88      266.31     13.34 o 
   3   2   1        7.18        0.00     16.63 o 
   4   2   1     2859.52     2569.90     45.14 o 
   5   2   1      787.86      752.09     34.71 o 
   6   2   1     2069.99     1637.96     60.79 o 
   7   2   1      170.50       91.49     29.24 o 
   8   2   1     3265.22     2943.89     78.81 o 
   9   2   1      290.71      240.97     37.05 o 
  10   2   1      591.73      459.83     48.53 o 
  11   2   1     1207.94     1150.75     64.28 o 
  12   2   1       16.71        0.04     45.69 o 
  13   2   1       28.24        0.04     40.16 o 
  14   2   1        4.54        0.04     43.97 o 
  15   2   1        3.49       54.56     24.79 o 
 -16   3   1        7.35       71.64     50.48 o 
 -15   3   1        3.94        0.04     52.30 o 
 -14   3   1        4.70        0.04     46.11 o 
 -13   3   1       59.40       66.50     45.38 o 
 -12   3   1       36.00        0.02     44.34 o 
 -11   3   1       62.49       16.10     35.52 o 
 -10   3   1       73.79       68.03     18.50 o 
  -9   3   1     1482.17     1428.73     46.48 o 
  -8   3   1       16.16       29.33     27.19 o 
  -7   3   1      896.70     1159.68     33.78 o 
  -6   3   1     4463.81     4997.56     60.49 o 
  -5   3   1      177.34      164.79     14.64 o 
  -4   3   1       79.37       65.96     12.15 o 
  -3   3   1        0.03        0.00     17.36 o 
  -1   3   1      460.72      314.80     22.98 o 
   0   3   1      522.66      460.27     11.25 o 
   1   3   1      687.18      822.94     14.20 o 
   2   3   1    22467.84    23155.02     34.71 o 
   3   3   1     1390.47     1402.66     26.81 o 
   4   3   1       67.74       78.65     12.97 o 
   5   3   1        6.23        4.04     22.23 o 
   6   3   1    21145.31    23002.43    135.35 o 
   8   3   1       64.11       27.08     26.22 o 
   9   3   1      836.55      937.23     48.75 o 
  10   3   1       97.90        7.72     38.32 o 
  11   3   1       38.91       49.08     32.46 o 
  12   3   1       10.09       20.38     37.57 o 
  13   3   1       12.71       13.49     37.90 o 
  14   3   1        7.31       26.39     39.91 o 
  15   3   1        6.51        1.81     44.30 o 
 -16   4   1       34.60       12.90     60.26 o 
 -15   4   1        2.15       27.52     47.48 o 
 -14   4   1        8.01        0.04     47.89 o 
 -13   4   1       14.95       22.78     43.17 o 
 -12   4   1      127.61       53.92     41.32 o 
 -11   4   1       11.21        0.04     29.73 o 
 -10   4   1       37.66       50.87     31.33 o 
  -9   4   1        6.82        0.02     30.47 o 
  -8   4   1       91.12       97.42     15.48 o 
  -7   4   1        2.78        2.40     23.17 o 
  -6   4   1        0.39        0.02     22.76 o 
  -5   4   1     3397.02     3900.99     52.55 o 
  -4   4   1     6589.24     6971.34     66.11 o 
  -3   4   1      125.97      128.01     13.45 o 
  -1   4   1      301.44      354.25     15.72 o 
   0   4   1        4.08       44.24      9.48 o 
   1   4   1     3668.86     3855.50     32.11 o 
   2   4   1      306.00      307.77     11.38 o 
   3   4   1     1738.28     1957.53     33.32 o 
   4   4   1     2839.39     2907.44     43.77 o 
   5   4   1       44.72       52.26     22.82 o 
   6   4   1      148.82      176.03     28.09 o 
   8   4   1      660.51      590.59     40.13 o 
   9   4   1      856.37      835.24     48.82 o 
  10   4   1       63.56        0.02     38.48 o 
  11   4   1       21.17        0.04     35.13 o 
  12   4   1      442.99      555.20     47.36 o 
  13   4   1      155.34      146.53     26.37 o 
  14   4   1       57.04        0.04     48.65 o 
  15   4   1       33.04        0.05     51.97 o 
 -15   5   1       73.06       74.77     52.19 o 
 -14   5   1      115.90      151.98     35.86 o 
 -13   5   1       74.17       25.25     53.36 o 
 -12   5   1       12.04        0.04     40.18 o 
 -11   5   1        7.13       57.55     32.31 o 
 -10   5   1       54.19       72.41     20.35 o 
  -9   5   1       18.86        0.02     29.51 o 
  -8   5   1        4.51       34.20     24.03 o 
  -7   5   1      749.12      893.53     33.38 o 
  -6   5   1      174.72      148.82     18.68 o 
  -5   5   1      145.00      194.62     16.49 o 
  -4   5   1        1.46        0.02     21.35 o 
  -3   5   1     1316.61     1354.15     38.77 o 
  -2   5   1     1675.12     1651.02     48.45 o 
  -1   5   1      326.57      363.31     17.11 o 
   0   5   1       22.85        2.01     15.54 o 
   1   5   1     4110.48     4935.51     40.62 o 
   2   5   1      833.68      872.60     18.54 o 
   3   5   1       15.92       26.40     20.97 o 
   4   5   1      853.85      997.58     29.53 o 
   5   5   1     2395.95     2372.26     45.43 o 
   6   5   1      218.32      170.36     16.38 o 
   7   5   1       14.37       38.68     23.82 o 
   8   5   1      154.96      163.05     22.23 o 
   9   5   1        0.00        0.02     30.87 o 
  10   5   1      292.67      267.45     26.73 o 
  11   5   1        5.00        2.63     36.91 o 
  12   5   1       13.86       42.03     34.58 o 
  13   5   1      120.27      125.93     26.48 o 
  14   5   1        1.98        8.69     41.66 o 
  15   5   1        3.13       20.84     44.46 o 
 -15   6   1       18.24        0.05     53.25 o 
 -14   6   1        5.30       82.29     38.43 o 
 -13   6   1      190.90      227.87     34.95 o 
 -12   6   1      267.05      195.57     31.91 o 
 -11   6   1       12.82       18.28     37.27 o 
 -10   6   1        0.87        0.04     34.38 o 
  -9   6   1      185.19      186.60     23.62 o 
  -8   6   1      438.59      460.42     27.92 o 
  -7   6   1      241.02      251.95     22.73 o 
  -6   6   1       58.63       64.72     16.91 o 
  -5   6   1     3481.91     4007.64     88.82 o 
  -4   6   1     1254.19     1396.66     35.41 o 
  -3   6   1      181.18      185.78     16.34 o 
  -2   6   1      579.95      572.64     34.14 o 
  -1   6   1     1606.09     1743.83     36.56 o 
   0   6   1     4096.04     5030.10     42.10 o 
   1   6   1     5266.73     5686.83     47.01 o 
   2   6   1       30.75       35.43     12.28 o 
   3   6   1     3535.36     3873.09     55.50 o 
   4   6   1     8173.15     8663.86     84.96 o 
   5   6   1     3250.54     3280.63     58.44 o 
   6   6   1      115.97      127.83     19.71 o 
   7   6   1        6.84       17.13     24.21 o 
   8   6   1      522.88      524.20     29.19 o 
   9   6   1       38.00       39.14     30.32 o 
  10   6   1        0.71        0.04     39.76 o 
  11   6   1       22.43        4.15     42.93 o 
  12   6   1        3.08       72.17     18.99 o 
  13   6   1       23.94       34.64     42.09 o 
  14   6   1        3.17        0.04     52.09 o 
 -14   7   1        0.04        0.04     52.33 o 
 -13   7   1        1.96       64.10     40.33 o 
 -12   7   1        4.50        0.04     47.23 o 
 -11   7   1        3.84        0.04     44.81 o 
 -10   7   1       70.63        0.04     40.66 o 
  -9   7   1        2.97        0.04     34.51 o 
  -8   7   1        3.58        0.02     31.64 o 
  -7   7   1      224.60      232.33     22.51 o 
  -6   7   1        0.51       23.88     15.26 o 
  -5   7   1      204.17      185.25     22.01 o 
  -4   7   1      244.23      245.23     22.25 o 
  -3   7   1     1586.17     1678.80     41.23 o 
  -2   7   1      305.09      395.37     31.95 o 
  -1   7   1      474.15      489.58     23.40 o 
   0   7   1      362.52      469.44     17.79 o 
   1   7   1      160.40      132.64     15.86 o 
   2   7   1       61.47       74.99     13.65 o 
   3   7   1      966.55      932.16     45.10 o 
   4   7   1       32.13       38.66     14.88 o 
   5   7   1     1558.23     1533.46     42.45 o 
   6   7   1       18.66       47.59     27.43 o 
   7   7   1       25.85        0.02     34.36 o 
   8   7   1        2.37       19.16     32.42 o 
   9   7   1        5.51        0.04     35.86 o 
  10   7   1        8.82       57.58     34.73 o 
  11   7   1       92.96       87.43     45.84 o 
  12   7   1        0.27        0.04     43.84 o 
  13   7   1       61.55       84.24     27.63 o 
  14   7   1        0.02        0.05     47.10 o 
 -14   8   1        0.21        2.09     54.78 o 
 -13   8   1       19.03        0.04     52.97 o 
 -12   8   1      243.03      192.83     63.22 o 
 -11   8   1      222.54      155.64     39.05 o 
 -10   8   1        5.14        0.04     42.05 o 
  -9   8   1       49.82       58.06     23.22 o 
  -8   8   1        6.78        0.02     36.29 o 
  -7   8   1        1.59        0.02     38.83 o 
  -6   8   1     1394.89     1307.29     47.59 o 
  -5   8   1     2058.05     2100.44     54.24 o 
  -4   8   1      189.04      196.43     21.30 o 
  -3   8   1      433.19      399.19     26.20 o 
  -2   8   1       93.68      104.96     16.41 o 
  -1   8   1        0.05       17.66     24.76 o 
   0   8   1      600.01      716.54     24.26 o 
   1   8   1      941.48     1066.52     29.00 o 
   2   8   1      108.74       90.41     13.25 o 
   3   8   1     2020.40     2107.98     48.12 o 
   4   8   1      120.98      128.95     20.49 o 
   5   8   1     1254.13     1353.58     42.56 o 
   6   8   1      444.30      416.21     26.90 o 
   7   8   1      257.93      271.03     27.23 o 
   8   8   1      181.87      203.91     24.21 o 
   9   8   1        8.39        0.04     36.82 o 
  10   8   1       20.79        0.04     42.45 o 
  11   8   1       29.98        0.04     46.29 o 
  12   8   1       28.67       15.00     45.01 o 
  13   8   1       35.13        0.05     45.00 o 
 -13   9   1       10.71       30.39     49.00 o 
 -12   9   1       14.99       61.41     39.74 o 
 -11   9   1       22.59       61.99     42.29 o 
 -10   9   1       31.87       71.53     38.59 o 
  -9   9   1       38.67       34.84     41.15 o 
  -8   9   1        0.18        0.04     39.65 o 
  -7   9   1      498.17      498.79     34.40 o 
  -6   9   1      318.25      390.23     32.68 o 
  -5   9   1      985.79      940.83     41.21 o 
  -4   9   1      139.14       98.46     23.28 o 
  -3   9   1      316.56      316.70     27.23 o 
  -2   9   1      206.31      248.78     23.90 o 
  -1   9   1       67.47       29.35     31.80 o 
   0   9   1      138.94      166.93     14.64 o 
   1   9   1       45.04       43.53     16.34 o 
   2   9   1       51.10       72.09     17.33 o 
   3   9   1     2076.08     2044.63     70.15 o 
   4   9   1      309.21      267.26     39.14 o 
   5   9   1      568.17      608.05     50.89 o 
   6   9   1        0.01       32.20     35.04 o 
   7   9   1      442.11      374.75     32.37 o 
   8   9   1       14.42        0.04     37.04 o 
   9   9   1       14.34       21.21     39.85 o 
  10   9   1        6.62        0.04     43.04 o 
  11   9   1       19.44        0.04     49.40 o 
  12   9   1        5.16       52.83     39.76 o 
  13   9   1       13.04        0.05     47.30 o 
 -13  10   1       34.97        0.05     55.97 o 
 -12  10   1        7.90       51.75     48.00 o 
 -11  10   1        2.62       50.03     41.45 o 
 -10  10   1      158.81       38.35     55.37 o 
  -9  10   1       34.42        0.04     47.78 o 
  -8  10   1       21.85       49.42     39.12 o 
  -7  10   1        1.61        5.38     41.83 o 
  -6  10   1     2313.90     2306.62     67.48 o 
  -5  10   1     1773.69     1731.97     57.93 o 
  -4  10   1       14.54        0.02     42.18 o 
  -3  10   1       93.69       68.29     38.06 o 
  -2  10   1      209.94      195.22     24.23 o 
  -1  10   1       90.19       88.82     18.10 o 
   0  10   1      436.51      547.57     25.16 o 
   1  10   1       32.09       35.33     24.10 o 
   2  10   1       54.45       17.47     27.06 o 
   3  10   1      261.53      242.01     44.23 o 
   4  10   1        6.80       37.62     37.51 o 
   5  10   1      631.94      595.13     37.25 o 
   6  10   1      970.65      894.05     48.73 o 
   7  10   1      935.74      853.35     44.08 o 
   8  10   1      358.87      308.62     38.48 o 
   9  10   1       22.45        0.04     45.21 o 
  10  10   1        0.86        0.04     45.31 o 
  11  10   1       32.66        0.04     50.48 o 
  12  10   1        1.60        0.05     52.28 o 
 -12  11   1        1.87        0.05     51.51 o 
 -11  11   1        0.29       26.73     47.30 o 
 -10  11   1        6.65        0.04     52.17 o 
  -9  11   1       36.21      107.63     30.59 o 
  -8  11   1       33.80       53.69     22.98 o 
  -7  11   1       27.98       38.33     44.14 o 
  -6  11   1      216.62      154.71     53.89 o 
  -5  11   1      858.67      769.07     44.92 o 
  -4  11   1       11.39        0.04     39.14 o 
  -3  11   1      182.02      218.22     28.84 o 
  -2  11   1      314.29      285.93     29.30 o 
  -1  11   1       50.93        6.99     36.76 o 
   0  11   1       79.32       38.52     30.21 o 
   1  11   1      131.45       91.40     21.57 o 
   2  11   1      151.17       82.03     32.52 o 
   3  11   1        1.91        0.02     40.73 o 
   4  11   1      347.26      255.31     55.70 o 
   5  11   1        0.00       10.56     44.10 o 
   6  11   1     1031.00      978.31     62.31 o 
   7  11   1      278.34      244.77     54.47 o 
   8  11   1       74.01      126.48     24.06 o 
   9  11   1       13.62       55.68     39.25 o 
  10  11   1        8.19        0.05     44.08 o 
  11  11   1        4.52        0.05     53.39 o 
 -11  12   1       72.04        0.04     66.81 o 
 -10  12   1       68.73       67.32     50.70 o 
  -9  12   1       17.79       27.37     41.79 o 
  -8  12   1        3.71        0.04     46.51 o 
  -7  12   1       40.42       35.39     51.16 o 
  -6  12   1      146.05      139.32     52.50 o 
  -5  12   1      254.15      150.39     55.19 o 
  -4  12   1        1.02        0.04     42.67 o 
  -3  12   1       14.15       65.89     37.29 o 
  -2  12   1       37.12        6.55     40.73 o 
  -1  12   1        2.07        0.04     37.60 o 
   0  12   1        1.33        0.04     31.38 o 
   1  12   1       56.81       43.99     31.47 o 
   2  12   1        8.89        7.34     28.38 o 
   3  12   1       28.55       62.25     42.29 o 
   4  12   1       55.85       13.96     40.70 o 
   5  12   1      308.00      243.58     54.78 o 
   6  12   1       56.86       49.95     48.42 o 
   7  12   1      155.61      148.43     30.47 o 
   8  12   1       10.37        0.04     51.64 o 
   9  12   1        2.56        0.05     47.65 o 
  10  12   1        1.26        5.60     45.87 o 
  -9  13   1        3.33        0.04     54.80 o 
  -8  13   1       52.07        0.04     52.48 o 
  -7  13   1      116.88       45.62     55.94 o 
  -6  13   1        2.52        0.04     52.95 o 
  -5  13   1       30.39        0.04     46.24 o 
  -4  13   1       35.85       27.47     43.90 o 
  -3  13   1        0.07        0.04     41.72 o 
  -2  13   1       70.69      114.55     25.49 o 
  -1  13   1        0.00       21.63     39.87 o 
   0  13   1      116.70      101.41     26.31 o 
   1  13   1      516.11      503.77     34.82 o 
   2  13   1      161.15      137.91     49.62 o 
   3  13   1       64.01       79.23     39.91 o 
   4  13   1      160.84      184.39     48.34 o 
   5  13   1       23.38        0.04     50.10 o 
   6  13   1       41.75       82.65     42.14 o 
   7  13   1       69.03        0.04     56.27 o 
   8  13   1       46.67       12.66     49.75 o 
   9  13   1       68.94        0.05     51.93 o 
  -8  14   1        6.72        0.05     55.17 o 
  -7  14   1       60.50      109.11     33.87 o 
  -6  14   1        0.08        0.04     50.76 o 
  -5  14   1       42.56       34.46     46.86 o 
  -4  14   1        9.91       53.63     45.03 o 
  -3  14   1       29.21       65.53     46.92 o 
  -2  14   1       11.52        0.04     51.16 o 
  -1  14   1        0.01        0.04     42.62 o 
   0  14   1        1.18        0.05     33.61 o 
   1  14   1       50.42        0.05     37.90 o 
   2  14   1       17.39        0.04     45.07 o 
   3  14   1       18.80        0.04     48.82 o 
   4  14   1       49.27      121.17     26.90 o 
   5  14   1        1.51       55.64     41.59 o 
   6  14   1        9.00        0.05     50.54 o 
   7  14   1       24.25       24.34     47.45 o 
  -6  15   1       31.96       11.84     53.17 o 
  -5  15   1       18.37       31.99     47.87 o 
  -4  15   1        5.66        0.04     53.01 o 
  -3  15   1        2.53        0.04     52.06 o 
  -2  15   1        0.17        0.05     46.31 o 
  -1  15   1        9.75       64.78     42.05 o 
   0  15   1        0.18       24.28     31.86 o 
   1  15   1        3.76        0.05     36.65 o 
   2  15   1        0.47       37.29     45.31 o 
   3  15   1       33.86       47.78     26.84 o 
   4  15   1       26.27       81.15     43.42 o 
   5  15   1       34.70       72.09     44.41 o 
  -2  16   1       92.91       79.29     57.40 o 
  -1  16   1      121.10      147.74     57.15 o 
   0  16   1       66.88       66.33     41.61 o 
   1  16   1       35.97        0.05     42.18 o 
 -16   0   2      129.99      112.99     61.41 o 
 -14   0   2       19.81        0.04     49.84 o 
 -12   0   2     1503.93     1512.36     54.56 o 
 -10   0   2      666.41      653.83     33.67 o 
  -8   0   2      386.61      373.92     20.95 o 
  -6   0   2        0.28        2.73     17.69 o 
  -4   0   2    50169.52    49435.10    557.89 o 
   0   0   2     6715.49     6252.94     23.11 o 
   2   0   2      712.83      676.90     12.99 o 
   4   0   2    18980.23    12660.92    135.64 o 
   6   0   2      354.30      241.17     34.27 o 
   8   0   2     4088.10     3392.23     91.64 o 
  10   0   2     1078.71      870.51     59.78 o 
  12   0   2        0.16       18.81     38.57 o 
  14   0   2       75.07       77.02     47.12 o 
 -16   1   2       64.47       12.15     48.60 o 
 -15   1   2        9.00       16.58     44.32 o 
 -14   1   2       48.14        0.04     57.29 o 
 -13   1   2      290.43      293.06     34.47 o 
 -12   1   2     2305.58     2184.47     67.57 o 
 -11   1   2      166.44      236.52     27.50 o 
 -10   1   2      231.16      248.25     25.76 o 
  -9   1   2      260.74      268.80     21.72 o 
  -8   1   2      177.21      161.48     17.51 o 
  -7   1   2        9.04        8.67     19.51 o 
  -5   1   2      402.04      376.83     16.74 o 
  -4   1   2     1997.83     1844.21     30.47 o 
  -3   1   2      214.11      233.43     16.83 o 
  -1   1   2      651.21      178.85     22.20 o 
   0   1   2       33.23       58.37      5.60 o 
   1   1   2        0.27        0.00      9.41 o 
   2   1   2     1773.78     1689.70     16.89 o 
   3   1   2     4679.60     4091.66     41.21 o 
   4   1   2     1856.01     1621.21     35.85 o 
   5   1   2     5802.40     5636.66     65.71 o 
   6   1   2     8140.12     8419.42     88.05 o 
   7   1   2     1149.87     1033.31     41.92 o 
   8   1   2       65.05       59.58     26.09 o 
   9   1   2      976.13     1002.10     45.09 o 
  10   1   2     1768.43     1753.33     62.69 o 
  11   1   2      559.70      435.04     52.39 o 
  12   1   2       14.40       64.78     38.11 o 
  13   1   2      114.31      129.81     40.77 o 
  14   1   2       16.70        0.04     45.23 o 
  15   1   2        0.42        0.05     44.24 o 
 -16   2   2        7.03        0.05     47.26 o 
 -15   2   2        4.90        0.04     55.26 o 
 -14   2   2       26.70       67.52     40.66 o 
 -13   2   2       30.52       58.70     37.99 o 
 -12   2   2      903.06      897.16     44.52 o 
 -11   2   2      941.25      969.53     42.42 o 
 -10   2   2      191.24      172.86     19.69 o 
  -9   2   2      355.33      347.13     24.56 o 
  -8   2   2      287.18      271.42     20.26 o 
  -7   2   2       26.89        0.02     23.37 o 
  -5   2   2    24425.16    25981.39     97.83 o 
  -4   2   2      190.38      205.34     12.57 o 
  -3   2   2     2414.82     2072.44     30.63 o 
  -2   2   2       21.09        0.00     15.55 o 
  -1   2   2     2168.33     2194.82     27.15 o 
   0   2   2      374.04      413.37     10.63 o 
   1   2   2      320.37      274.07     10.32 o 
   2   2   2       80.12       79.43      8.69 o 
   3   2   2    19644.01    19540.37    100.84 o 
   4   2   2      198.22      139.01     22.47 o 
   5   2   2      302.88      291.01     26.29 o 
   6   2   2      124.09       80.11     26.90 o 
   7   2   2     1641.72     1649.32     57.49 o 
   8   2   2      384.80      334.62     44.46 o 
   9   2   2      352.28      286.79     38.06 o 
  10   2   2        1.40        0.02     34.27 o 
  11   2   2      366.15      430.26     43.57 o 
  12   2   2       41.99        0.04     43.35 o 
  13   2   2       23.40       21.12     40.88 o 
  14   2   2        4.68        0.04     47.10 o 
  15   2   2        0.32        0.05     45.18 o 
 -16   3   2        0.74        0.05     51.69 o 
 -15   3   2      122.32      180.86     34.95 o 
 -14   3   2        4.21        0.04     45.51 o 
 -13   3   2       70.00       31.14     44.87 o 
 -12   3   2      282.89      300.24     29.39 o 
 -11   3   2      176.16      163.69     23.02 o 
 -10   3   2        0.02        0.02     36.43 o 
  -9   3   2       67.43       82.01     18.28 o 
  -8   3   2      291.32      278.74     22.85 o 
  -7   3   2     1119.23     1262.81     34.24 o 
  -6   3   2      739.24      856.85     27.06 o 
  -5   3   2      868.77      740.73     24.79 o 
  -4   3   2      618.18      720.25     21.81 o 
  -3   3   2     1308.05     1254.24     25.01 o 
  -1   3   2      266.19      241.57     20.38 o 
   0   3   2      542.30      581.53     12.15 o 
   1   3   2    11805.85    13490.58     51.93 o 
   2   3   2      268.61      347.04     10.91 o 
   3   3   2      836.43      835.49     21.45 o 
   4   3   2      120.99      120.35     12.52 o 
   5   3   2     1793.80     1795.52     37.68 o 
   6   3   2       20.54       47.47     15.66 o 
   8   3   2      104.21      101.35     29.62 o 
   9   3   2     1963.19     1946.21     52.30 o 
  10   3   2        1.79        0.02     36.07 o 
  11   3   2      198.42      159.03     43.82 o 
  12   3   2      209.97      153.47     47.52 o 
  13   3   2       70.09      137.07     27.32 o 
  14   3   2        2.77        0.05     42.32 o 
  15   3   2       24.71       24.03     44.65 o 
 -16   4   2       37.40        0.04     62.58 o 
 -15   4   2       39.73        0.04     50.26 o 
 -14   4   2       16.16        5.29     43.29 o 
 -13   4   2       68.85       83.26     41.81 o 
 -12   4   2       87.40        1.39     41.21 o 
 -11   4   2       16.39       31.55     29.19 o 
 -10   4   2      495.47      389.05     48.82 o 
  -9   4   2       66.75       74.62     18.46 o 
  -8   4   2       38.54       24.72     13.56 o 
  -7   4   2       37.67       41.59     12.74 o 
  -6   4   2     1227.82     1327.86     35.88 o 
  -5   4   2       14.31        0.02     22.62 o 
  -4   4   2     2073.33     2201.78     37.60 o 
  -3   4   2      209.25      195.77     14.86 o 
  -2   4   2     2268.91     1743.61     46.35 o 
  -1   4   2      879.84      936.46     22.51 o 
   0   4   2     7636.83     7977.32     44.63 o 
   1   4   2     3051.16     3282.96     31.58 o 
   2   4   2      376.99      427.92     12.66 o 
   3   4   2      386.03      364.57     18.21 o 
   4   4   2    11660.64    12710.36     92.59 o 
   5   4   2       52.40       81.13     24.17 o 
   6   4   2       53.26        6.77     28.07 o 
   7   4   2      839.71      799.10     43.90 o 
   8   4   2      197.33      247.19     37.79 o 
   9   4   2       76.39       92.22     18.70 o 
  10   4   2       37.51       18.85     35.08 o 
  11   4   2       15.94       18.24     38.74 o 
  12   4   2       92.88        0.04     48.45 o 
  13   4   2       38.35       17.35     38.96 o 
  14   4   2       16.04        8.64     42.49 o 
  15   4   2       23.46        0.05     50.96 o 
 -15   5   2        0.00        0.04     60.02 o 
 -14   5   2       98.93       30.92     55.10 o 
 -13   5   2       29.60       24.87     46.75 o 
 -12   5   2      241.36      187.70     27.90 o 
 -11   5   2      185.70      181.96     25.97 o 
 -10   5   2      184.84      234.11     22.52 o 
  -9   5   2       22.43        0.02     33.58 o 
  -8   5   2      146.20      128.47     19.47 o 
  -7   5   2     2206.00     2793.74     54.18 o 
  -6   5   2       17.89       11.22     22.62 o 
  -5   5   2      449.94      453.12     22.84 o 
  -4   5   2      235.59      259.38     18.30 o 
  -3   5   2     3729.59     4131.92     51.31 o 
  -2   5   2     5335.18     4950.76     64.21 o 
  -1   5   2        3.30        0.00     19.96 o 
   0   5   2     3365.50     3495.58     35.19 o 
   1   5   2     7726.15     8710.60     52.02 o 
   2   5   2     1818.05     1804.76     26.46 o 
   3   5   2      903.07     1055.03     28.12 o 
   4   5   2      527.20      581.40     23.60 o 
   5   5   2      779.46     1154.61     33.56 o 
   6   5   2       49.49       59.83     14.60 o 
   7   5   2       59.30       39.03     25.56 o 
   8   5   2       34.38       72.55     17.53 o 
   9   5   2      259.20      243.82     23.62 o 
  10   5   2       76.85       36.45     18.94 o 
  11   5   2      107.15      131.47     23.64 o 
  12   5   2       27.86        0.04     44.57 o 
  13   5   2       35.39        0.04     45.36 o 
  14   5   2        3.83       26.66     41.87 o 
  15   5   2       16.39       50.34     42.23 o 
 -15   6   2      121.12       94.64     65.25 o 
 -14   6   2       10.84       22.63     46.66 o 
 -13   6   2      278.82      305.05     33.12 o 
 -12   6   2       40.27        4.56     44.08 o 
 -11   6   2       29.69       30.48     36.19 o 
 -10   6   2        6.72        0.04     36.67 o 
  -9   6   2      110.08      118.85     21.70 o 
  -8   6   2     1823.94     2043.59     54.13 o 
  -7   6   2        1.22       11.14     25.14 o 
  -6   6   2       30.10       10.74     26.17 o 
  -5   6   2     1819.61     1988.16     44.15 o 
  -4   6   2     2027.28     2265.47     45.09 o 
  -3   6   2      227.43      285.43     18.88 o 
  -2   6   2      728.59      830.57     33.87 o 
  -1   6   2     4388.03     5668.88     53.13 o 
   0   6   2     4214.92     4573.98     42.67 o 
   1   6   2       97.52      101.83     14.89 o 
   2   6   2       18.18       25.76     11.42 o 
   3   6   2      568.65      534.49     25.29 o 
   4   6   2       70.02      139.60     16.91 o 
   5   6   2       72.09       87.08     16.36 o 
   6   6   2       61.29      123.64     18.17 o 
   7   6   2       30.13       30.34     30.34 o 
   8   6   2      123.17       38.76     37.86 o 
   9   6   2      112.63       23.64     38.66 o 
  10   6   2        2.03        0.04     37.27 o 
  11   6   2       85.40       55.28     44.79 o 
  12   6   2       83.81      110.30     26.39 o 
  13   6   2        5.43        0.04     46.95 o 
  14   6   2        2.71        0.05     51.71 o 
 -15   7   2        0.38        0.05     57.90 o 
 -14   7   2       24.40        7.87     49.51 o 
 -13   7   2        0.47        0.04     48.03 o 
 -12   7   2      348.57      286.31     35.46 o 
 -11   7   2      444.47      399.45     40.02 o 
 -10   7   2        8.33        0.02     42.80 o 
  -9   7   2        2.84        0.04     35.00 o 
  -8   7   2       50.86       14.62     34.53 o 
  -7   7   2      229.77      279.08     22.63 o 
  -6   7   2      709.61      756.10     32.53 o 
  -5   7   2      276.18      252.15     20.04 o 
  -4   7   2      678.43      678.53     29.59 o 
  -3   7   2      299.29      307.59     21.76 o 
  -2   7   2      312.42      364.41     22.69 o 
  -1   7   2        6.20       16.10     22.93 o 
   0   7   2     3896.51     4734.03     48.40 o 
   1   7   2     1483.34     1594.11     30.96 o 
   2   7   2     1265.36     1250.79     29.17 o 
   3   7   2     3817.15     3930.00     74.91 o 
   4   7   2      149.00      190.12     19.29 o 
   5   7   2      272.61      312.79     24.35 o 
   6   7   2      521.89      564.02     30.43 o 
   7   7   2       22.86       20.15     31.09 o 
   8   7   2       17.42       16.18     32.57 o 
   9   7   2       70.47       45.31     39.12 o 
  10   7   2       11.42        0.04     40.60 o 
  11   7   2       27.15       41.74     37.36 o 
  12   7   2       16.87        8.11     46.24 o 
  13   7   2        0.15       21.12     42.45 o 
  14   7   2        0.04       59.16     40.53 o 
 -14   8   2        8.83        0.04     56.85 o 
 -13   8   2      197.99      204.35     38.79 o 
 -12   8   2        0.39        0.04     45.20 o 
 -11   8   2       64.77       34.22     47.21 o 
 -10   8   2       41.48       53.12     38.70 o 
  -9   8   2        8.57       30.28     37.31 o 
  -8   8   2        0.92        0.04     33.27 o 
  -7   8   2        0.53        0.02     38.02 o 
  -6   8   2      774.09      781.91     36.05 o 
  -5   8   2     2101.38     2337.95     54.25 o 
  -4   8   2     2189.11     2205.91     51.77 o 
  -3   8   2        2.86        0.02     26.68 o 
  -2   8   2       31.91        0.02     30.36 o 
  -1   8   2     1425.29     1754.51     43.79 o 
   0   8   2     1599.70     1835.04     31.71 o 
   1   8   2      628.78      755.55     25.32 o 
   2   8   2      378.27      368.34     21.43 o 
   3   8   2      229.67      265.18     24.87 o 
   4   8   2       60.52       86.97     32.44 o 
   5   8   2       26.25        0.02     34.47 o 
   6   8   2      323.17      366.22     26.95 o 
   7   8   2      276.60      273.61     25.64 o 
   8   8   2      114.44      101.90     24.65 o 
   9   8   2      212.11      170.52     24.43 o 
  10   8   2        0.05        0.04     41.96 o 
  11   8   2       10.13       20.48     40.86 o 
  12   8   2        0.11        0.04     46.18 o 
  13   8   2       41.34        0.05     47.30 o 
 -13   9   2        2.40       59.01     26.40 o 
 -12   9   2       27.63       58.90     46.99 o 
 -11   9   2      147.15      191.89     31.66 o 
 -10   9   2      105.89       46.13     54.58 o 
  -9   9   2       35.08       86.97     24.21 o 
  -8   9   2       15.71        0.04     40.42 o 
  -7   9   2      595.70      622.19     38.19 o 
  -6   9   2     4617.64     4637.13     86.81 o 
  -5   9   2      454.76      417.25     33.92 o 
  -4   9   2      468.62      406.31     29.08 o 
  -3   9   2     1759.50     1849.68     48.95 o 
  -2   9   2      250.34      219.94     22.93 o 
  -1   9   2      813.81      764.88     34.53 o 
   0   9   2        4.95       18.55     21.13 o 
   1   9   2       23.79       26.83     24.35 o 
   2   9   2     1578.96     1745.38     38.74 o 
   3   9   2        2.16        0.02     31.13 o 
   4   9   2      143.14      134.53     39.29 o 
   5   9   2     1963.25     1908.53     53.50 o 
   6   9   2      862.91      823.85     55.44 o 
   7   9   2        2.34        0.04     40.35 o 
   8   9   2       80.50       13.43     44.35 o 
   9   9   2        1.56        0.04     46.44 o 
  10   9   2        0.22        3.11     39.93 o 
  11   9   2        1.71        0.05     43.53 o 
  12   9   2        8.77       21.56     44.43 o 
  13   9   2        1.44        0.05     50.43 o 
 -13  10   2       37.13       42.31     53.94 o 
 -12  10   2       49.61      104.06     32.02 o 
 -11  10   2        5.99        0.04     51.69 o 
 -10  10   2      177.04      179.91     58.33 o 
  -9  10   2      113.77      124.12     50.03 o 
  -8  10   2      252.93      191.73     52.04 o 
  -7  10   2     1459.95     1473.53     61.66 o 
  -6  10   2      275.37      290.48     33.91 o 
  -5  10   2      278.59      337.55     46.11 o 
  -4  10   2     2553.92     2809.07     65.85 o 
  -3  10   2      358.71      350.10     29.62 o 
  -2  10   2       26.73       48.82     19.51 o 
  -1  10   2       36.31       31.31     32.85 o 
   0  10   2      231.01      294.58     23.68 o 
   1  10   2      175.12      166.31     21.23 o 
   2  10   2       54.11       66.37     18.46 o 
   3  10   2      227.52      327.87     27.96 o 
   4  10   2     2513.30     2343.86     66.46 o 
   5  10   2       96.02        0.02     51.51 o 
   6  10   2      230.97      247.61     29.33 o 
   7  10   2       46.35       57.20     39.76 o 
   8  10   2       16.65       10.16     39.14 o 
   9  10   2        0.30        0.04     38.61 o 
  10  10   2       27.56       14.91     47.43 o 
  11  10   2       11.75        0.04     52.41 o 
  12  10   2        5.24        0.05     48.12 o 
 -12  11   2       22.16       72.61     48.40 o 
 -11  11   2       13.87        0.04     55.63 o 
 -10  11   2       12.86       10.65     43.66 o 
  -9  11   2       82.27       31.84     47.36 o 
  -8  11   2       16.05       23.49     44.98 o 
  -7  11   2      141.78       84.99     53.19 o 
  -6  11   2      910.04      986.45     47.12 o 
  -5  11   2      215.61      187.89     51.58 o 
  -4  11   2       74.29        0.02     43.93 o 
  -3  11   2      501.65      506.82     35.68 o 
  -2  11   2        3.00        0.04     34.07 o 
  -1  11   2       13.99        0.02     41.66 o 
   0  11   2      149.78      121.24     24.03 o 
   1  11   2       28.05       51.40     18.44 o 
   2  11   2        2.11        8.34     25.76 o 
   3  11   2      282.92      240.99     45.65 o 
   4  11   2       17.13        5.12     44.46 o 
   5  11   2      110.88      141.90     48.93 o 
   6  11   2       23.54       81.54     42.84 o 
   7  11   2       19.46        0.04     46.66 o 
   8  11   2        3.59        9.42     42.29 o 
   9  11   2        4.27        0.05     43.38 o 
  10  11   2      104.64      154.58     29.42 o 
  11  11   2       11.06       35.88     44.65 o 
 -11  12   2       69.42       36.41     59.25 o 
 -10  12   2        7.56       22.89     49.44 o 
  -9  12   2       20.04        0.04     52.68 o 
  -8  12   2       35.33       56.12     46.66 o 
  -7  12   2        0.00        0.04     51.67 o 
  -6  12   2      213.34      180.93     55.41 o 
  -5  12   2      630.45      725.45     60.05 o 
  -4  12   2        5.27       30.41     39.14 o 
  -3  12   2       14.46        0.04     42.54 o 
  -2  12   2        0.06        0.04     38.43 o 
  -1  12   2       83.18      104.88     22.38 o 
   0  12   2      425.50      435.28     31.09 o 
   1  12   2      493.37      546.05     32.19 o 
   2  12   2       41.67        6.46     30.17 o 
   3  12   2       49.66       47.10     22.62 o 
   4  12   2        6.72       45.21     40.27 o 
   5  12   2       47.07       80.82     46.11 o 
   6  12   2        0.83       21.50     43.28 o 
   7  12   2       42.41        0.04     51.86 o 
   8  12   2       21.69        0.04     47.25 o 
   9  12   2        0.26        0.05     46.90 o 
  10  12   2        0.47        0.05     51.09 o 
 -10  13   2       11.86        0.05     55.68 o 
  -9  13   2       14.83        0.05     52.44 o 
  -8  13   2        2.29        0.04     53.05 o 
  -7  13   2        3.54        0.04     49.04 o 
  -6  13   2      166.34      142.10     53.45 o 
  -5  13   2      143.61      130.23     55.53 o 
  -4  13   2       40.09       36.58     45.56 o 
  -3  13   2       16.92       31.25     39.67 o 
  -2  13   2       78.22      101.19     21.99 o 
  -1  13   2       30.58        0.04     50.96 o 
   0  13   2      267.18      201.37     31.00 o 
   1  13   2       36.95        0.04     37.16 o 
   2  13   2       13.68       69.53     39.34 o 
   3  13   2       14.33       13.58     42.40 o 
   4  13   2       94.71       41.94     49.55 o 
   5  13   2       14.85       11.27     42.49 o 
   6  13   2      653.32      498.97     71.00 o 
   7  13   2       51.46       38.44     51.31 o 
   8  13   2       25.15        0.05     49.51 o 
   9  13   2        0.48        5.78     49.66 o 
  -8  14   2       11.32        0.05     51.98 o 
  -7  14   2       32.94        0.04     55.13 o 
  -6  14   2        0.05        0.04     49.64 o 
  -5  14   2       87.87      128.91     42.63 o 
  -4  14   2       33.04       33.49     42.69 o 
  -3  14   2        6.67       16.40     42.42 o 
  -2  14   2        0.27       30.54     43.70 o 
  -1  14   2       52.88       30.36     48.44 o 
   0  14   2      132.39       40.35     40.68 o 
   1  14   2      169.19      142.05     30.78 o 
   2  14   2       23.85       17.93     45.84 o 
   3  14   2        5.40       18.24     45.76 o 
   4  14   2       34.43       86.84     47.28 o 
   5  14   2       10.46       28.12     46.72 o 
   6  14   2        2.60        0.04     54.31 o 
   7  14   2       31.78       43.59     49.51 o 
  -6  15   2        1.19        1.98     52.83 o 
  -5  15   2        0.15        0.05     48.71 o 
  -4  15   2       25.80       31.18     47.72 o 
  -3  15   2        0.46       49.90     23.73 o 
  -2  15   2        4.46        0.04     51.40 o 
  -1  15   2        2.19       40.38     43.82 o 
   0  15   2        0.69       25.09     34.82 o 
   1  15   2       17.44        0.05     41.81 o 
   2  15   2        6.81        0.04     52.66 o 
   3  15   2       11.20        0.04     52.59 o 
   4  15   2        1.84       26.06     46.11 o 
   5  15   2       10.00        0.05     50.25 o 
  -2  16   2      136.42       65.84     62.87 o 
  -1  16   2       22.72       23.09     48.75 o 
   0  16   2       33.95       43.84     36.93 o 
   1  16   2        0.23        9.83     37.29 o 
 -15   0   3       22.43       19.91     42.49 o 
 -13   0   3       48.94       49.83     39.89 o 
 -11   0   3      457.63      530.77     36.96 o 
  -9   0   3     1811.26     1821.50     44.63 o 
  -7   0   3      871.66      900.93     27.87 o 
  -5   0   3     6546.89     7291.61     60.64 o 
  -3   0   3      221.41      164.59     11.00 o 
  -1   0   3    67396.16    57332.62    442.08 o 
   1   0   3       65.15       62.29     10.65 o 
   3   0   3    25521.07    24185.79    113.25 o 
   5   0   3     3763.31     3308.76     64.34 o 
   7   0   3     2675.21     2463.11     73.23 o 
   9   0   3      221.57      139.82     36.14 o 
  11   0   3        1.98        0.04     37.84 o 
  13   0   3       25.53       41.30     40.09 o 
  15   0   3       47.48       22.16     51.97 o 
 -16   1   3      110.02       75.92     55.00 o 
 -15   1   3       57.35       85.53     29.39 o 
 -14   1   3      175.90      195.73     34.18 o 
 -13   1   3       59.81       94.36     43.04 o 
 -12   1   3       10.97        0.02     49.64 o 
 -11   1   3     3025.30     3019.23     67.32 o 
 -10   1   3     1040.11     1026.87     38.26 o 
  -9   1   3       75.43       81.61     16.21 o 
  -8   1   3      100.17       51.36     23.04 o 
  -7   1   3      635.45      621.73     23.62 o 
  -5   1   3      130.28      120.82     12.04 o 
  -4   1   3      440.96      464.64     15.97 o 
  -3   1   3     4369.65     4327.19     38.06 o 
  -2   1   3        9.63        0.00     14.46 o 
  -1   1   3      880.65      517.10     24.57 o 
   0   1   3      288.16      238.74     11.89 o 
   1   1   3       98.88      115.24      7.98 o 
   2   1   3     1343.45     1456.24     17.47 o 
   3   1   3     7028.40     6837.79     55.41 o 
   4   1   3     4957.26     4676.14     51.05 o 
   5   1   3    19571.90    19554.97    115.63 o 
   6   1   3     4276.02     4251.27     64.54 o 
   7   1   3      450.12      448.32     34.22 o 
   8   1   3     1437.50     1398.56     50.48 o 
   9   1   3      753.53      763.76     47.78 o 
  10   1   3      566.88      512.82     49.46 o 
  11   1   3       98.32        0.02     45.49 o 
  12   1   3       19.73       48.71     39.73 o 
  13   1   3      499.08      462.01     42.29 o 
  14   1   3        9.57        6.75     39.41 o 
  15   1   3        7.45        0.05     44.90 o 
 -16   2   3       42.71      101.52     33.83 o 
 -15   2   3        6.91       42.23     27.36 o 
 -14   2   3        0.21        0.04     44.26 o 
 -13   2   3      175.39      203.40     27.72 o 
 -12   2   3      312.87      349.68     33.74 o 
 -11   2   3        0.51        8.20     34.66 o 
 -10   2   3      933.87      938.78     39.08 o 
  -9   2   3      436.90      495.75     26.81 o 
  -8   2   3      169.44      155.44     17.24 o 
  -7   2   3      219.17      239.21     17.99 o 
  -5   2   3      589.02      556.48     19.43 o 
  -4   2   3      160.64      187.68     11.73 o 
  -3   2   3      154.42      111.45     11.18 o 
  -2   2   3     1109.49      376.12     39.45 o 
  -1   2   3     3002.19     3177.92     33.76 o 
   0   2   3     6853.12     7007.08     36.78 o 
   1   2   3      993.10      890.26     16.58 o 
   2   2   3     1462.52     1450.56     20.13 o 
   3   2   3     2353.24     2224.78     39.63 o 
   4   2   3    12605.81    11536.23     90.23 o 
   5   2   3      254.84      305.65     27.79 o 
   6   2   3      501.57      455.99     35.26 o 
   7   2   3      640.55      571.80     40.38 o 
   8   2   3     1665.95     1731.64     57.09 o 
   9   2   3        0.51        0.02     30.78 o 
  10   2   3      200.97      183.24     42.69 o 
  11   2   3       58.84       82.01     24.96 o 
  12   2   3      188.48       85.93     51.20 o 
  13   2   3      114.94       76.07     46.28 o 
  14   2   3        5.82        0.04     46.66 o 
  15   2   3       24.50        0.05     52.24 o 
 -16   3   3      112.20       34.80     63.00 o 
 -15   3   3       22.38        0.04     51.22 o 
 -14   3   3        5.08       15.28     40.84 o 
 -13   3   3        0.11        0.04     44.78 o 
 -12   3   3       15.30       37.42     34.29 o 
 -11   3   3      348.75      417.18     30.85 o 
 -10   3   3      205.11      186.13     22.05 o 
  -9   3   3      575.26      633.37     29.48 o 
  -8   3   3       23.88        1.68     26.46 o 
  -7   3   3      640.80      697.89     27.30 o 
  -6   3   3     6210.94     5973.25     67.50 o 
  -5   3   3      284.54      245.07     16.25 o 
  -4   3   3        1.28        0.00     18.28 o 
  -3   3   3     2729.84     2958.29     36.82 o 
  -2   3   3     2008.35      921.95     49.64 o 
  -1   3   3       41.61       23.95     16.96 o 
   0   3   3     2000.91     2035.37     21.59 o 
   1   3   3    40681.30    43746.77    276.36 o 
   2   3   3      250.36      268.42     10.50 o 
   3   3   3      212.31      220.71     13.63 o 
   4   3   3     2992.56     2849.51     42.65 o 
   5   3   3      705.92      829.09     27.72 o 
   6   3   3        7.16       25.80     23.60 o 
   8   3   3      277.83      266.77     22.38 o 
   9   3   3      141.78      141.63     22.16 o 
  10   3   3       98.83       91.60     20.95 o 
  11   3   3        9.00        0.04     41.37 o 
  12   3   3        3.14        1.45     36.94 o 
  13   3   3      181.78      185.05     32.64 o 
  14   3   3       69.65        0.04     51.53 o 
  15   3   3       21.85       78.22     32.24 o 
 -16   4   3        5.24        0.04     58.88 o 
 -15   4   3       24.61       13.38     51.51 o 
 -14   4   3       31.02       41.77     41.34 o 
 -13   4   3       85.35      118.17     25.62 o 
 -12   4   3      114.65       81.85     24.57 o 
 -11   4   3       92.61      110.15     25.16 o 
 -10   4   3      292.54      285.65     27.23 o 
  -9   4   3      132.27      109.94     20.07 o 
  -8   4   3      606.90      669.34     29.66 o 
  -7   4   3      466.16      531.52     26.90 o 
  -6   4   3     2631.71     2976.65     52.19 o 
  -5   4   3      702.95      793.57     25.27 o 
  -4   4   3        5.28        6.40     17.64 o 
  -3   4   3      102.20      106.92     13.19 o 
  -2   4   3      166.40      121.19     21.94 o 
  -1   4   3     3921.62     4217.39     45.75 o 
   0   4   3    11589.98    12162.39     57.80 o 
   1   4   3     1944.64     2088.82     25.91 o 
   2   4   3      322.46      353.65     14.11 o 
   3   4   3        3.42       10.43     20.53 o 
   4   4   3      909.35      816.81     25.93 o 
   5   4   3      175.42      204.10     24.14 o 
   6   4   3      441.87      474.21     31.44 o 
   7   4   3     1566.34     1677.04     53.25 o 
   8   4   3      300.16      221.06     39.52 o 
   9   4   3        1.46       11.89     15.88 o 
  10   4   3       34.70       54.07     18.65 o 
  11   4   3      271.93      256.45     42.49 o 
  12   4   3       11.10       29.53     37.64 o 
  13   4   3       24.82        6.48     40.77 o 
  14   4   3       16.46       47.85     37.47 o 
  15   4   3      194.33      177.03     33.87 o 
 -16   5   3       32.85       94.38     54.44 o 
 -15   5   3        3.01        9.83     48.36 o 
 -14   5   3      212.32      102.43     64.46 o 
 -13   5   3        3.86        6.55     44.98 o 
 -12   5   3       30.33       21.52     38.90 o 
 -11   5   3       32.16       40.80     19.03 o 
 -10   5   3       64.47       35.48     35.48 o 
  -9   5   3        0.70       47.74     25.00 o 
  -8   5   3     2137.46     2158.45     52.19 o 
  -7   5   3      443.97      512.15     26.84 o 
  -6   5   3     2386.41     2585.80     49.62 o 
  -5   5   3       97.12      120.79     15.28 o 
  -4   5   3      769.21      765.03     26.06 o 
  -3   5   3      475.20      461.51     19.18 o 
  -2   5   3       69.63       71.84     20.16 o 
  -1   5   3     1907.94     1837.77     36.52 o 
   0   5   3       26.89       37.68     15.28 o 
   1   5   3     4636.62     4988.36     40.33 o 
   2   5   3     2167.92     2346.28     29.72 o 
   3   5   3      193.35      204.81     17.15 o 
   4   5   3        1.32        0.02     23.37 o 
   5   5   3      267.11      315.66     21.04 o 
   6   5   3     1922.40     1878.26     47.06 o 
   7   5   3       82.96       40.49     30.27 o 
   8   5   3      100.34       61.57     32.31 o 
   9   5   3      211.46      220.60     27.61 o 
  10   5   3        5.25        0.04     36.38 o 
  11   5   3        6.54       33.47     39.52 o 
  12   5   3       29.57       56.49     37.62 o 
  13   5   3       13.14        0.04     43.60 o 
  14   5   3        7.84        5.47     46.92 o 
 -15   6   3        0.22       63.02     47.28 o 
 -14   6   3      148.73      157.91     35.33 o 
 -13   6   3        0.28        0.04     48.56 o 
 -12   6   3       23.34        0.04     43.46 o 
 -11   6   3        1.97       16.45     33.92 o 
 -10   6   3       34.54        5.01     36.38 o 
  -9   6   3       63.18       80.55     18.90 o 
  -8   6   3        2.03       55.63     29.20 o 
  -7   6   3        5.42        0.02     29.94 o 
  -6   6   3       14.33       29.48     15.46 o 
  -5   6   3     2147.54     2348.32     47.56 o 
  -4   6   3      889.66      968.35     31.25 o 
  -3   6   3       42.82       45.62     12.22 o 
  -2   6   3     2894.61     2970.06     48.31 o 
  -1   6   3     1216.62     1441.82     32.61 o 
   0   6   3     1561.03     1702.11     27.70 o 
   1   6   3      233.40      209.68     13.98 o 
   2   6   3     3760.34     3984.21     42.25 o 
   3   6   3    10348.06    10720.28     96.30 o 
   4   6   3       85.93       51.16     15.22 o 
   5   6   3      669.83      656.92     28.69 o 
   6   6   3      259.76      301.85     22.71 o 
   7   6   3        4.35        0.02     29.46 o 
   8   6   3       14.37        0.04     31.60 o 
   9   6   3        1.74        1.23     33.36 o 
  10   6   3      114.50      114.69     39.93 o 
  11   6   3      382.94      335.31     34.44 o 
  12   6   3        0.00        9.53     38.11 o 
  13   6   3        6.07       10.38     42.60 o 
  14   6   3       20.91        0.05     49.94 o 
 -15   7   3       85.52       59.14     58.92 o 
 -14   7   3       24.39        3.90     50.03 o 
 -13   7   3        3.06       17.88     47.28 o 
 -12   7   3      276.93      167.78     32.99 o 
 -11   7   3       27.16       47.89     40.60 o 
 -10   7   3        0.00       40.68     20.31 o 
  -9   7   3        9.16        0.04     31.09 o 
  -8   7   3       94.48      107.46     22.85 o 
  -7   7   3      224.36      223.82     25.34 o 
  -6   7   3       45.24       15.52     30.63 o 
  -5   7   3      155.26       73.91     34.16 o 
  -4   7   3        9.76        0.02     27.65 o 
  -3   7   3      601.28      582.78     24.92 o 
  -2   7   3      398.84      398.94     23.00 o 
  -1   7   3     1794.78     2233.52     47.37 o 
   0   7   3     1940.56     2242.31     33.94 o 
   1   7   3      353.49      377.05     16.38 o 
   2   7   3     5490.54     5763.92     61.50 o 
   3   7   3       72.14       95.90     29.94 o 
   4   7   3      432.01      416.03     25.64 o 
   5   7   3     2163.36     2283.81     52.44 o 
   6   7   3        0.32        0.02     33.34 o 
   7   7   3      231.01      246.16     24.08 o 
   8   7   3      218.60      203.18     29.06 o 
   9   7   3       54.35       23.29     39.83 o 
  10   7   3      626.17      460.42     39.43 o 
  11   7   3       32.56       36.71     37.27 o 
  12   7   3        0.01        0.04     47.28 o 
  13   7   3        0.57       68.47     39.80 o 
 -14   8   3       49.84       50.87     50.87 o 
 -13   8   3       13.20        1.88     53.50 o 
 -12   8   3       18.35       33.36     42.54 o 
 -11   8   3        4.58        0.04     45.96 o 
 -10   8   3       53.31       42.73     41.26 o 
  -9   8   3       24.07        0.04     36.41 o 
  -8   8   3        0.02       23.06     33.65 o 
  -7   8   3       27.55        1.12     37.99 o 
  -6   8   3       93.89      131.23     34.24 o 
  -5   8   3      389.08      363.25     29.19 o 
  -4   8   3     1007.77     1033.20     37.13 o 
  -3   8   3       45.56       78.15     14.95 o 
  -2   8   3        0.07        0.02     27.63 o 
  -1   8   3      422.23      466.78     25.91 o 
   0   8   3     2194.57     2440.49     37.33 o 
   1   8   3       14.77       25.76     19.67 o 
   2   8   3      502.28      521.75     23.70 o 
   3   8   3       84.07       85.60     19.94 o 
   4   8   3      238.20      250.57     24.59 o 
   5   8   3       68.86       50.25     33.52 o 
   6   8   3      550.98      533.74     31.34 o 
   7   8   3       73.84       70.96     35.48 o 
   8   8   3       37.16       40.88     36.41 o 
   9   8   3        1.60        9.66     34.02 o 
  10   8   3      116.34       67.17     43.66 o 
  11   8   3        3.14        0.04     47.06 o 
  12   8   3       26.15       12.20     43.99 o 
  13   8   3       11.69        0.05     46.75 o 
 -14   9   3        1.80       38.48     50.50 o 
 -13   9   3       18.63        0.04     52.52 o 
 -12   9   3       12.03       21.23     48.82 o 
 -11   9   3      277.03      343.25     58.28 o 
 -10   9   3       64.81      102.71     28.76 o 
  -9   9   3       94.86       69.95     41.85 o 
  -8   9   3      138.07      110.87     45.03 o 
  -7   9   3      351.02      402.78     35.61 o 
  -6   9   3      313.22      374.82     33.17 o 
  -5   9   3      157.49      192.55     26.86 o 
  -4   9   3      292.83      336.26     24.10 o 
  -3   9   3     1355.07     1519.91     45.07 o 
  -2   9   3      142.96      113.03     21.92 o 
  -1   9   3      330.64      374.31     25.80 o 
   0   9   3      101.33       59.51     25.95 o 
   1   9   3      586.33      528.56     25.49 o 
   2   9   3      313.10      314.45     21.04 o 
   3   9   3      173.09      158.52     38.65 o 
   4   9   3       45.86       39.49     35.19 o 
   5   9   3      775.72      802.01     52.00 o 
   6   9   3      192.39      135.85     45.98 o 
   7   9   3        0.77        0.04     35.79 o 
   8   9   3       43.15       60.53     36.50 o 
   9   9   3        2.40        0.04     42.45 o 
  10   9   3      455.12      412.26     36.74 o 
  11   9   3        0.05        0.04     47.52 o 
  12   9   3       11.07        0.05     46.81 o 
 -13  10   3        2.96        0.05     54.35 o 
 -12  10   3       41.57       80.80     44.19 o 
 -11  10   3        0.70        0.04     45.64 o 
 -10  10   3       17.79       39.34     40.95 o 
  -9  10   3        1.83        0.04     49.35 o 
  -8  10   3      404.10      462.10     50.78 o 
  -7  10   3      170.17       53.38     53.87 o 
  -6  10   3       12.94        0.02     48.44 o 
  -5  10   3      274.96      266.29     50.41 o 
  -4  10   3      143.44      109.35     43.75 o 
  -3  10   3       17.74       35.99     31.67 o 
  -2  10   3      398.89      503.88     32.68 o 
  -1  10   3      374.33      360.84     38.08 o 
   0  10   3        2.59        0.04     24.90 o 
   1  10   3      102.20       78.08     27.70 o 
   2  10   3      155.69      135.92     21.83 o 
   3  10   3      182.36      131.36     42.01 o 
   4  10   3     1560.13     1341.20     50.65 o 
   5  10   3      428.75      472.70     38.72 o 
   6  10   3       54.03       84.02     42.63 o 
   7  10   3        1.01        8.34     39.76 o 
   8  10   3        8.40        0.04     44.19 o 
   9  10   3        0.00       30.08     38.43 o 
  10  10   3        0.58       44.03     38.10 o 
  11  10   3      103.77       72.46     48.95 o 
 -12  11   3       81.71       30.01     57.46 o 
 -11  11   3       81.50       93.83     47.85 o 
 -10  11   3       12.26        0.04     44.83 o 
  -9  11   3      151.88      156.27     35.04 o 
  -8  11   3      195.49       56.16     59.93 o 
  -7  11   3      252.03      260.66     34.73 o 
  -6  11   3      127.59       15.10     55.46 o 
  -5  11   3      210.92      188.09     30.32 o 
  -4  11   3      357.03      291.82     52.13 o 
  -3  11   3      124.11      134.73     24.39 o 
  -2  11   3        5.79        0.04     35.00 o 
  -1  11   3      172.10      139.10     24.63 o 
   0  11   3        7.40        0.04     29.39 o 
   1  11   3       79.97       64.19     28.97 o 
   2  11   3      360.53      385.60     28.00 o 
   3  11   3      255.03      273.90     47.81 o 
   4  11   3        8.84       23.48     42.63 o 
   5  11   3     1862.56     1860.26     85.98 o 
   6  11   3       13.97       21.50     41.90 o 
   7  11   3      143.59      141.99     46.90 o 
   8  11   3        1.69        1.59     45.60 o 
   9  11   3        8.03        0.04     48.91 o 
  10  11   3       87.03       83.18     51.98 o 
  11  11   3       11.79        0.05     55.24 o 
 -11  12   3       67.16       38.17     55.72 o 
 -10  12   3        1.62        7.58     47.74 o 
  -9  12   3       87.51       59.43     55.02 o 
  -8  12   3       32.76        0.04     47.10 o 
  -7  12   3       65.56        1.59     53.89 o 
  -6  12   3      228.28      218.42     56.47 o 
  -5  12   3      250.17      208.64     53.58 o 
  -4  12   3       43.58       36.03     41.48 o 
  -3  12   3        0.01        0.04     45.54 o 
  -2  12   3        4.04        5.29     38.41 o 
  -1  12   3       69.39       43.42     40.82 o 
   0  12   3      380.41      379.03     28.76 o 
   1  12   3       22.26        7.08     29.86 o 
   2  12   3        1.40        5.49     28.67 o 
   3  12   3       26.16        0.04     44.83 o 
   4  12   3     1131.24     1019.26     68.40 o 
   5  12   3      544.14      527.41     62.20 o 
   6  12   3       19.09       47.48     28.00 o 
   7  12   3        9.65        0.04     47.85 o 
   8  12   3       82.08      169.37     43.66 o 
   9  12   3        4.35       36.52     44.35 o 
  10  12   3       81.20       25.14     55.48 o 
 -10  13   3       76.48       20.40     55.11 o 
  -9  13   3       23.49        0.04     53.76 o 
  -8  13   3        8.10        0.04     50.43 o 
  -7  13   3       54.87       83.60     43.29 o 
  -6  13   3       14.55       84.21     44.03 o 
  -5  13   3       15.01       53.38     42.25 o 
  -4  13   3       97.82       16.80     52.48 o 
  -3  13   3        0.14        0.04     48.62 o 
  -2  13   3      190.97       90.85     36.76 o 
  -1  13   3      491.67      387.68     60.73 o 
   0  13   3      181.23      174.71     28.80 o 
   1  13   3       59.91       67.68     32.31 o 
   2  13   3        9.14        0.04     47.83 o 
   3  13   3       50.79       84.12     44.19 o 
   4  13   3        9.74       48.84     43.18 o 
   5  13   3      370.03      191.11     66.90 o 
   6  13   3       52.97       34.02     44.35 o 
   7  13   3       26.87       38.61     31.23 o 
   8  13   3        0.07        0.04     57.93 o 
  -8  14   3        1.58        0.05     52.99 o 
  -7  14   3       17.85        0.04     58.90 o 
  -6  14   3        0.01        0.04     57.69 o 
  -5  14   3      116.49      120.38     46.46 o 
  -4  14   3       14.29       65.43     41.41 o 
  -3  14   3       13.88        0.04     47.58 o 
  -2  14   3       11.04       32.30     42.12 o 
  -1  14   3       49.92       53.06     43.24 o 
   0  14   3       33.97       75.66     25.27 o 
   1  14   3      151.70       12.04     40.90 o 
   2  14   3        0.39       47.76     34.89 o 
   3  14   3       66.89       78.90     47.39 o 
   4  14   3        5.47       32.77     45.91 o 
   5  14   3        5.19        0.09     26.84 o 
   6  14   3        0.19        0.05     51.33 o 
   7  14   3       56.44        0.04     62.71 o 
  -6  15   3        0.84       17.69     49.70 o 
  -5  15   3        2.67        0.05     51.55 o 
  -4  15   3        0.13        0.05     51.34 o 
  -3  15   3       24.28       64.94     43.29 o 
  -2  15   3        0.00       26.62     41.81 o 
  -1  15   3       39.61        0.04     50.05 o 
   0  15   3       18.90       36.83     32.94 o 
   1  15   3        6.28        0.05     36.45 o 
   2  15   3       13.88        3.60     45.38 o 
   3  15   3        3.09        0.05     51.18 o 
   4  15   3       10.67        0.05     49.37 o 
   5  15   3        0.65        0.05     57.57 o 
  -2  16   3        0.08        0.04     61.74 o 
  -1  16   3        1.55        0.05     53.41 o 
   0  16   3       29.58       49.79     56.58 o 
 -16   0   4       27.22      119.19     29.95 o 
 -14   0   4       22.91       66.81     26.61 o 
 -12   0   4      155.59      180.73     32.30 o 
 -10   0   4     1483.85     1495.07     44.48 o 
  -8   0   4       15.90        7.67     21.57 o 
  -6   0   4      619.14      587.75     20.55 o 
  -4   0   4     1368.97     1101.24     23.71 o 
  -2   0   4    10864.24     6745.09     88.00 o 
   0   0   4    16038.55    14462.59     54.02 o 
   2   0   4     4787.84     4396.38     30.69 o 
   4   0   4       64.45       51.62     20.66 o 
   6   0   4      750.23      836.15     38.24 o 
   8   0   4       16.35       30.54     26.88 o 
  10   0   4      110.09      129.37     36.50 o 
  12   0   4      978.75      918.36     65.82 o 
  14   0   4       70.74       32.94     47.14 o 
 -16   1   4        0.00        0.04     50.10 o 
 -15   1   4        0.04        0.04     46.44 o 
 -14   1   4       19.73       17.93     44.06 o 
 -13   1   4       39.28       64.81     24.72 o 
 -12   1   4      878.95      868.32     44.43 o 
 -11   1   4     1773.60     1819.95     54.14 o 
 -10   1   4       25.24        0.02     31.07 o 
  -9   1   4        8.24        0.02     26.70 o 
  -8   1   4       60.09       10.10     25.67 o 
  -7   1   4     1097.83     1344.51     32.42 o 
  -5   1   4      172.89      215.52     14.40 o 
  -4   1   4       98.01      124.87     11.38 o 
  -3   1   4     9319.79     8649.02     56.21 o 
  -1   1   4      831.09      539.54     24.63 o 
   0   1   4    33034.03    31651.60    300.22 o 
   1   1   4    25043.57    25751.76     69.39 o 
   2   1   4     6138.75     5936.91     36.60 o 
   3   1   4     3313.04     3078.69     40.33 o 
   4   1   4     2362.28     2327.01     38.10 o 
   5   1   4    12575.50    12914.75     97.49 o 
   6   1   4     3883.48     3613.91     56.12 o 
   7   1   4       48.59       41.15     23.28 o 
   8   1   4      288.76      260.62     24.45 o 
   9   1   4      461.94      486.71     32.68 o 
  10   1   4       13.99       46.88     19.18 o 
  11   1   4       18.47       27.32     37.51 o 
  12   1   4       49.98        0.04     43.13 o 
  13   1   4      154.64      159.43     29.61 o 
  14   1   4       41.91       38.26     45.43 o 
  15   1   4        4.61        0.05     49.35 o 
 -16   2   4        0.02       52.53     27.12 o 
 -15   2   4       61.82      113.65     29.06 o 
 -14   2   4      190.78      242.18     33.17 o 
 -13   2   4     1361.51     1487.34     55.41 o 
 -12   2   4      145.66      163.00     47.10 o 
 -11   2   4      140.19       77.79     40.84 o 
 -10   2   4        4.38        0.02     32.63 o 
  -9   2   4     2164.57     2189.86     50.01 o 
  -8   2   4       12.77        0.02     24.70 o 
  -7   2   4     1417.58     1487.56     37.86 o 
  -6   2   4     2174.01     2311.64     42.58 o 
  -5   2   4      152.48      144.39     21.21 o 
  -4   2   4      199.03      190.25     12.77 o 
  -3   2   4      198.41      200.55     12.97 o 
  -2   2   4      497.52      487.00     22.36 o 
  -1   2   4    40516.73    39324.76    304.84 o 
   0   2   4    17511.97    16633.84     61.98 o 
   1   2   4      272.31      289.59     12.02 o 
   2   2   4      108.14      121.12      9.53 o 
   3   2   4       65.51       69.08     11.64 o 
   4   2   4        3.07        0.02     20.93 o 
   5   2   4     1583.28     1387.09     42.56 o 
   6   2   4      142.91      138.06     24.46 o 
   7   2   4      778.31      813.04     41.87 o 
   8   2   4       61.51       31.40     30.45 o 
   9   2   4       32.66       61.90     29.77 o 
  10   2   4       14.89        0.04     33.71 o 
  11   2   4       99.17      120.00     42.14 o 
  12   2   4      224.08      237.22     45.40 o 
  13   2   4        1.49        1.59     42.07 o 
  14   2   4        9.45        8.78     45.29 o 
  15   2   4       20.82        5.76     47.15 o 
 -16   3   4      142.04      164.96     39.34 o 
 -15   3   4       42.94        0.04     51.20 o 
 -14   3   4        7.89        1.68     44.15 o 
 -13   3   4       15.77        0.04     42.89 o 
 -12   3   4       26.15        0.02     40.97 o 
 -11   3   4      250.24      276.70     25.97 o 
 -10   3   4      168.02      134.02     23.29 o 
  -9   3   4        0.29        0.02     26.40 o 
  -8   3   4     1001.58      966.43     32.26 o 
  -7   3   4     5648.20     6668.45     76.45 o 
  -6   3   4      142.77      174.98     16.61 o 
  -5   3   4       26.40       33.36     10.81 o 
  -4   3   4       40.25       64.54      9.86 o 
  -3   3   4      433.49      438.39     16.60 o 
  -2   3   4       45.45       15.08     17.24 o 
  -1   3   4       12.27       11.20     16.21 o 
   0   3   4     3056.97     3143.65     30.32 o 
   1   3   4     7764.15     8571.93     45.67 o 
   2   3   4      119.76      108.47     15.35 o 
   3   3   4      855.02      878.09     24.61 o 
   4   3   4       18.99       33.06     20.26 o 
   5   3   4    10406.90    11110.16     94.75 o 
   6   3   4      289.63      289.37     20.60 o 
   8   3   4      203.08      239.52     21.66 o 
   9   3   4       80.00       75.74     34.69 o 
  10   3   4      320.31      304.08     28.60 o 
  11   3   4       20.63        0.04     44.94 o 
  12   3   4       56.14        0.04     50.08 o 
  13   3   4        6.37       32.57     38.54 o 
  14   3   4        0.41        0.05     45.69 o 
 -16   4   4       20.42       70.32     49.55 o 
 -15   4   4        0.01       28.36     42.09 o 
 -14   4   4      140.32      155.33     33.19 o 
 -13   4   4       63.78       57.97     44.79 o 
 -12   4   4       18.63        0.04     40.91 o 
 -11   4   4       58.79       47.04     39.69 o 
 -10   4   4      531.22      540.67     33.17 o 
  -9   4   4      151.27      169.50     19.87 o 
  -8   4   4      127.45      111.49     18.81 o 
  -7   4   4      134.45      106.48     29.57 o 
  -6   4   4      449.85      488.47     23.17 o 
  -5   4   4      429.05      423.82     19.38 o 
  -4   4   4      148.58      115.44     13.94 o 
  -3   4   4       23.99       16.91     19.29 o 
  -2   4   4        6.57       34.77     16.94 o 
  -1   4   4    11234.09    12089.88    111.32 o 
   0   4   4     2848.33     2924.68     31.31 o 
   1   4   4      912.87      881.88     17.80 o 
   2   4   4       73.79       60.60      9.72 o 
   3   4   4     2794.09     3160.52     46.07 o 
   4   4   4      183.91      175.31     16.27 o 
   5   4   4      118.95      113.91     16.71 o 
   6   4   4      287.09      251.65     32.09 o 
   7   4   4      943.07      993.35     46.04 o 
   8   4   4      109.92       81.23     35.90 o 
   9   4   4       60.72        2.29     36.98 o 
  10   4   4      171.12      155.02     39.10 o 
  11   4   4      822.42      768.65     50.10 o 
  12   4   4       15.76        0.04     44.34 o 
  13   4   4        0.00        0.04     45.42 o 
  14   4   4       38.83       65.60     27.78 o 
 -16   5   4      133.98       48.84     71.47 o 
 -15   5   4      134.53      180.20     34.03 o 
 -14   5   4      136.34      126.55     34.40 o 
 -13   5   4        1.97        0.04     46.02 o 
 -12   5   4        1.84        0.04     37.90 o 
 -11   5   4      154.59      165.47     29.19 o 
 -10   5   4       11.74        0.02     35.66 o 
  -9   5   4       81.09       57.07     34.64 o 
  -8   5   4      743.23      834.96     33.94 o 
  -7   5   4       94.91       57.79     32.33 o 
  -6   5   4      480.04      545.01     25.49 o 
  -5   5   4        9.12       31.13     13.08 o 
  -4   5   4     1637.16     1887.29     38.33 o 
  -3   5   4      984.30     1180.16     29.19 o 
  -2   5   4     3135.52     2981.86     54.25 o 
  -1   5   4      101.80       75.44     13.83 o 
   0   5   4      670.34      639.52     16.98 o 
   1   5   4     1455.44     1492.41     23.86 o 
   2   5   4     2531.55     2518.42     32.66 o 
   3   5   4       59.08       45.64     24.65 o 
   4   5   4      231.01      232.81     17.71 o 
   5   5   4       28.33        0.02     25.65 o 
   6   5   4       33.60       40.90     26.46 o 
   7   5   4        3.72        0.02     30.43 o 
   8   5   4      456.83      508.07     31.82 o 
   9   5   4       58.65        0.02     37.36 o 
  10   5   4       64.13      101.35     21.01 o 
  11   5   4        7.12       14.38     38.06 o 
  12   5   4        9.70       11.02     35.77 o 
  13   5   4        0.72        0.04     48.97 o 
  14   5   4        2.40       33.69     40.48 o 
 -15   6   4        1.33        0.04     57.95 o 
 -14   6   4       73.38       66.51     53.74 o 
 -13   6   4        3.62        0.04     45.73 o 
 -12   6   4       13.08        0.04     38.59 o 
 -11   6   4      182.08      123.99     42.23 o 
 -10   6   4        0.03       26.17     28.71 o 
  -9   6   4        9.69       25.95     30.76 o 
  -8   6   4      885.61      883.49     40.33 o 
  -7   6   4       46.48       22.25     27.25 o 
  -6   6   4      256.92      263.84     20.09 o 
  -5   6   4      497.00      495.31     25.65 o 
  -4   6   4      784.22      657.51     28.84 o 
  -3   6   4     2066.15     2076.91     44.06 o 
  -2   6   4     7570.09     8047.47     78.81 o 
  -1   6   4      557.28      591.45     22.91 o 
   0   6   4     3447.22     3751.09     41.37 o 
   1   6   4      197.64      206.73     12.77 o 
   2   6   4      211.80      208.07     14.25 o 
   3   6   4     1900.44     1954.04     42.60 o 
   4   6   4      757.58      736.55     28.42 o 
   5   6   4      276.42      255.73     21.76 o 
   6   6   4       61.55       13.45     29.06 o 
   7   6   4        4.85        0.02     32.00 o 
   8   6   4       11.10        6.90     32.86 o 
   9   6   4       23.36        0.04     39.36 o 
  10   6   4       44.98       26.15     38.90 o 
  11   6   4      114.14       84.76     24.24 o 
  12   6   4        1.49        0.04     46.11 o 
  13   6   4        2.27       35.55     40.93 o 
  14   6   4        2.26       40.55     39.16 o 
 -15   7   4        9.45        0.04     59.83 o 
 -14   7   4       24.54        9.64     47.41 o 
 -13   7   4       70.31       89.13     29.83 o 
 -12   7   4       76.94       36.07     47.65 o 
 -11   7   4      546.70      495.42     37.18 o 
 -10   7   4        0.00        0.04     38.76 o 
  -9   7   4       32.69       59.32     31.55 o 
  -8   7   4      100.00      100.47     36.69 o 
  -7   7   4       27.93       14.22     33.10 o 
  -6   7   4      334.07      348.98     23.82 o 
  -5   7   4        3.35       39.41     23.71 o 
  -4   7   4        4.36       23.42     26.51 o 
  -3   7   4        1.57       35.37     19.98 o 
  -2   7   4       97.76      129.35     17.20 o 
  -1   7   4      576.27      689.64     27.48 o 
   0   7   4       81.85      112.72     11.84 o 
   1   7   4     3048.29     3281.84     40.26 o 
   2   7   4     4637.56     4980.01     59.05 o 
   3   7   4       90.67      107.10     29.44 o 
   4   7   4     1383.67     1483.72     55.74 o 
   5   7   4      953.77     1001.73     37.38 o 
   6   7   4       66.81       14.60     34.49 o 
   7   7   4      433.23      445.14     30.80 o 
   8   7   4       20.62        0.04     36.16 o 
   9   7   4      103.50       78.72     38.65 o 
  10   7   4      153.49      168.56     29.79 o 
  11   7   4        0.15        0.04     39.14 o 
  12   7   4       81.05       32.41     49.99 o 
  13   7   4       19.59       73.96     42.16 o 
 -14   8   4       60.19        0.04     55.00 o 
 -13   8   4        2.04        0.04     53.19 o 
 -12   8   4      235.88      109.39     55.37 o 
 -11   8   4      139.43       73.56     42.47 o 
 -10   8   4       16.44        0.04     44.70 o 
  -9   8   4        2.33       57.36     31.51 o 
  -8   8   4        3.23       54.55     32.19 o 
  -7   8   4      334.09      308.82     30.01 o 
  -6   8   4      107.48       94.91     19.45 o 
  -5   8   4       30.29        0.02     29.15 o 
  -4   8   4      635.54      620.27     30.01 o 
  -3   8   4        8.97       11.34     26.39 o 
  -2   8   4        6.18        0.02     29.84 o 
  -1   8   4       71.88       11.77     27.04 o 
   0   8   4       73.52       53.17     11.82 o 
   1   8   4       90.31       73.39     23.60 o 
   2   8   4       38.60       27.58     16.98 o 
   3   8   4     1817.51     1733.16     49.00 o 
   4   8   4      306.22      285.82     25.43 o 
   5   8   4      455.00      456.59     31.38 o 
   6   8   4       89.14      101.46     24.32 o 
   7   8   4       10.44        0.04     37.40 o 
   8   8   4        2.49        0.04     38.81 o 
   9   8   4       16.29       69.66     19.98 o 
  10   8   4        0.01        0.04     39.27 o 
  11   8   4       47.80        0.04     45.21 o 
  12   8   4        4.75       39.34     41.24 o 
  13   8   4        1.28        0.05     45.65 o 
 -14   9   4        0.34        0.04     59.56 o 
 -13   9   4        0.80        0.04     50.14 o 
 -12   9   4      105.02       72.06     50.36 o 
 -11   9   4      107.09       73.06     30.37 o 
 -10   9   4      208.41      207.37     32.09 o 
  -9   9   4      160.27       44.15     49.97 o 
  -8   9   4       74.60       54.71     22.71 o 
  -7   9   4       80.02       56.12     40.93 o 
  -6   9   4      462.72      378.04     52.79 o 
  -5   9   4       59.02       73.67     21.32 o 
  -4   9   4        5.16        0.02     34.22 o 
  -3   9   4      365.91      382.60     27.23 o 
  -2   9   4     2477.17     2596.70     58.96 o 
  -1   9   4      615.43      642.01     32.92 o 
   0   9   4      458.15      524.41     21.99 o 
   1   9   4        0.75        0.04     23.71 o 
   2   9   4      532.17      557.07     26.84 o 
   3   9   4        6.66       11.47     31.51 o 
   4   9   4      823.10      742.67     50.12 o 
   5   9   4      128.18      145.16     43.22 o 
   6   9   4      235.63      195.24     28.56 o 
   7   9   4        9.63       15.81     35.66 o 
   8   9   4       28.89       55.75     20.51 o 
   9   9   4       45.62       83.51     22.27 o 
  10   9   4      261.87      236.92     30.94 o 
  11   9   4       14.88       28.00     42.36 o 
  12   9   4        0.08       75.22     38.99 o 
 -13  10   4       14.59       25.00     54.00 o 
 -12  10   4        0.06        0.05     45.34 o 
 -11  10   4       66.60      131.76     27.50 o 
 -10  10   4       26.74       35.92     43.57 o 
  -9  10   4        6.58       20.00     44.94 o 
  -8  10   4      390.82      398.66     53.43 o 
  -7  10   4        3.09        0.02     50.47 o 
  -6  10   4      986.13     1020.87     63.99 o 
  -5  10   4       80.57       34.20     44.74 o 
  -4  10   4        0.95       28.42     32.24 o 
  -3  10   4      129.84      113.39     21.59 o 
  -2  10   4      861.23      900.98     37.97 o 
  -1  10   4       82.11      114.71     35.02 o 
   0  10   4       20.78        0.04     25.84 o 
   1  10   4      274.70      273.85     23.26 o 
   2  10   4      297.33      268.63     24.67 o 
   3  10   4        9.85       41.72     36.58 o 
   4  10   4     1241.52     1122.50     49.00 o 
   5  10   4      101.39       78.94     52.68 o 
   6  10   4      301.78      339.58     32.66 o 
   7  10   4      110.33      114.14     44.67 o 
   8  10   4       88.37      120.68     25.89 o 
   9  10   4        0.16        0.05     40.68 o 
  10  10   4        3.60        0.05     44.10 o 
  11  10   4       51.93       50.06     48.60 o 
 -12  11   4        6.60       33.83     48.22 o 
 -11  11   4       59.20       46.70     47.81 o 
 -10  11   4        8.69       57.97     45.23 o 
  -9  11   4        7.99        0.04     46.97 o 
  -8  11   4        0.76        0.04     45.40 o 
  -7  11   4      539.17      503.56     41.32 o 
  -6  11   4        2.24       41.32     45.87 o 
  -5  11   4      797.94      652.86     69.83 o 
  -4  11   4      127.16       81.98     42.12 o 
  -3  11   4      125.45      155.92     22.89 o 
  -2  11   4      619.70      581.81     36.56 o 
  -1  11   4      190.31      209.22     27.85 o 
   0  11   4       56.22       19.14     29.31 o 
   1  11   4       54.54       94.38     20.86 o 
   2  11   4       78.58       47.52     28.44 o 
   3  11   4        1.10       35.64     22.54 o 
   4  11   4        5.17        0.04     45.98 o 
   5  11   4     1854.25     1837.30     90.96 o 
   6  11   4       72.60       24.90     55.35 o 
   7  11   4       90.82        0.04     54.80 o 
   8  11   4       69.86       70.41     44.34 o 
   9  11   4        1.05       62.58     38.32 o 
  10  11   4       16.01        0.05     49.51 o 
 -11  12   4        3.89        0.05     54.99 o 
 -10  12   4        1.06        0.04     56.28 o 
  -9  12   4       19.25       59.32     43.04 o 
  -8  12   4        1.53        8.47     45.60 o 
  -7  12   4       16.76       27.15     44.23 o 
  -6  12   4       10.17       15.11     43.26 o 
  -5  12   4       48.23       53.10     43.93 o 
  -4  12   4      287.12      204.94     52.30 o 
  -3  12   4      104.70      125.96     26.09 o 
  -2  12   4        3.19        0.04     42.91 o 
  -1  12   4       95.38       94.53     45.18 o 
   0  12   4       84.70      135.94     26.20 o 
   1  12   4       50.31       28.07     31.27 o 
   2  12   4        3.31        0.04     30.21 o 
   3  12   4       96.54      159.76     42.95 o 
   4  12   4      598.24      497.45     67.68 o 
   5  12   4      478.67      435.79     65.47 o 
   6  12   4       69.90        0.04     49.35 o 
   7  12   4       83.67       43.49     48.36 o 
   8  12   4       92.85      141.30     31.29 o 
   9  12   4       19.54       37.27     47.52 o 
 -10  13   4       31.38       91.53     47.92 o 
  -9  13   4       38.83       29.13     54.77 o 
  -8  13   4        1.43       38.59     46.88 o 
  -7  13   4       84.59       50.52     48.64 o 
  -6  13   4        0.50       59.58     39.71 o 
  -5  13   4       82.92       14.18     49.06 o 
  -4  13   4       67.44       23.04     47.96 o 
  -3  13   4        0.10       21.06     39.93 o 
  -2  13   4      856.29      885.77     48.18 o 
  -1  13   4      724.85      581.86     68.54 o 
   0  13   4      533.47      511.32     36.01 o 
   1  13   4      200.57      150.50     37.31 o 
   2  13   4        1.75        7.59     44.19 o 
   3  13   4        2.42        0.04     45.65 o 
   4  13   4        6.50        3.20     43.95 o 
   5  13   4      109.92       79.80     47.85 o 
   6  13   4        5.68       15.59     45.80 o 
   7  13   4        0.02       45.25     47.37 o 
   8  13   4        4.27        0.05     51.91 o 
  -8  14   4        8.78       35.85     52.99 o 
  -7  14   4       29.75       81.39     29.24 o 
  -6  14   4       40.62      110.25     43.18 o 
  -5  14   4       37.04       46.59     43.22 o 
  -4  14   4       73.19       61.85     30.56 o 
  -3  14   4        2.64        0.04     45.96 o 
  -2  14   4       12.37       56.98     45.62 o 
  -1  14   4      122.41       74.67     47.48 o 
   0  14   4        7.99        0.05     33.80 o 
   1  14   4        5.45       92.28     22.45 o 
   2  14   4        2.68        0.04     51.23 o 
   3  14   4        0.10        0.04     48.44 o 
   4  14   4        0.18       22.76     48.36 o 
   5  14   4        4.82        0.04     51.66 o 
   6  14   4       25.11        0.04     57.75 o 
  -6  15   4       51.53        0.04     60.09 o 
  -5  15   4        0.97        0.05     43.59 o 
  -4  15   4       88.51       27.69     61.06 o 
  -3  15   4        0.16        0.04     58.30 o 
  -2  15   4       39.53        5.36     50.98 o 
  -1  15   4       13.78       60.55     41.54 o 
   0  15   4        6.40        0.07     34.67 o 
   1  15   4       18.84        0.05     39.21 o 
   2  15   4        0.37       31.89     24.26 o 
   3  15   4       79.03        0.04     58.15 o 
   4  15   4       34.10      121.04     30.16 o 
 -17   0   5       23.28       23.51     48.78 o 
 -15   0   5       12.26        0.04     50.34 o 
 -13   0   5      106.96       43.44     46.70 o 
 -11   0   5      977.78     1006.47     41.96 o 
  -9   0   5      244.19      237.20     20.59 o 
  -7   0   5      371.23      388.27     19.98 o 
  -5   0   5     6050.51     6668.84     61.48 o 
  -3   0   5      298.59      329.75     15.21 o 
  -1   0   5    80024.28    69881.47    620.16 o 
   1   0   5     7525.29     7382.45     42.21 o 
   3   0   5     1410.13     1342.79     35.22 o 
   5   0   5     2351.52     2412.04     50.91 o 
   7   0   5      117.57       99.43     28.34 o 
   9   0   5        0.00        0.02     35.33 o 
  11   0   5     1735.87     1601.76     80.66 o 
  13   0   5       73.91        0.04     52.48 o 
 -17   1   5       11.84       81.46     42.76 o 
 -16   1   5        0.14        0.04     50.01 o 
 -15   1   5        2.64        0.04     46.77 o 
 -14   1   5      125.91      107.67     28.55 o 
 -13   1   5       99.30       43.64     44.98 o 
 -12   1   5      123.69      151.00     51.98 o 
 -11   1   5       63.02       80.80     39.12 o 
 -10   1   5      109.78      121.96     20.88 o 
  -9   1   5      166.07      168.89     19.36 o 
  -8   1   5       15.19       27.37     20.18 o 
  -7   1   5       11.57       28.95     19.32 o 
  -5   1   5       33.79       46.77     10.34 o 
  -4   1   5        9.40       13.47     16.63 o 
  -3   1   5     4897.00     5020.42     45.32 o 
  -1   1   5     5789.96     4472.94     56.07 o 
   0   1   5     6563.77     6047.07     38.92 o 
   1   1   5     6226.24     6048.88     38.81 o 
   2   1   5     3188.75     3181.02     30.45 o 
   3   1   5      886.30      904.38     24.21 o 
   4   1   5       31.96       36.21     12.41 o 
   5   1   5      264.24      331.73     20.51 o 
   6   1   5      102.37      100.33     18.08 o 
   7   1   5       69.57       22.65     28.97 o 
   8   1   5        7.35        0.02     33.14 o 
   9   1   5      472.53      524.39     32.02 o 
  10   1   5       14.38       50.06     34.99 o 
  11   1   5       21.88        5.40     43.26 o 
  12   1   5       61.18       64.06     39.51 o 
  13   1   5      168.68      154.47     28.44 o 
  14   1   5        1.58        3.59     42.91 o 
 -16   2   5       43.02       55.41     50.76 o 
 -15   2   5       42.35       61.32     46.48 o 
 -14   2   5       44.86       44.23     47.37 o 
 -13   2   5        0.22        0.04     46.13 o 
 -12   2   5      974.39      888.48     66.53 o 
 -11   2   5       10.15        2.32     37.55 o 
 -10   2   5      108.21      113.21     32.50 o 
  -9   2   5      425.92      477.65     26.62 o 
  -8   2   5      364.61      381.42     23.71 o 
  -7   2   5        8.41        0.02     23.22 o 
  -6   2   5      709.23      830.88     26.55 o 
  -5   2   5     1474.75     1396.15     29.86 o 
  -4   2   5       21.90       14.07     17.04 o 
  -3   2   5      546.24      494.85     24.03 o 
  -2   2   5     3325.96     3304.09     44.04 o 
  -1   2   5    50081.52    47339.60    553.68 o 
   0   2   5     1030.57     1078.55     19.78 o 
   1   2   5       39.81       40.40      8.20 o 
   2   2   5     3202.06     3173.17     31.80 o 
   3   2   5      843.03      917.67     25.73 o 
   4   2   5     1546.81     1526.45     33.23 o 
   5   2   5      153.31      159.83     25.16 o 
   6   2   5      427.61      441.64     33.41 o 
   7   2   5        1.70        0.02     26.26 o 
   8   2   5      161.97      177.89     36.29 o 
   9   2   5       27.30        0.02     35.68 o 
  10   2   5       64.37       90.41     42.60 o 
  11   2   5     1328.05     1259.35     71.40 o 
  12   2   5      108.04       79.85     43.49 o 
  13   2   5       24.03        0.04     47.76 o 
  14   2   5        0.83       63.38     35.99 o 
 -16   3   5       64.38        0.04     61.26 o 
 -15   3   5      149.18      179.16     37.69 o 
 -14   3   5        3.34        0.04     46.28 o 
 -13   3   5       90.52      129.50     30.41 o 
 -12   3   5      354.75      438.57     36.29 o 
 -11   3   5       45.83       85.32     20.38 o 
 -10   3   5       38.68       42.85     31.23 o 
  -9   3   5      190.46      191.91     21.56 o 
  -8   3   5      232.16      250.50     20.49 o 
  -7   3   5     3845.88     4264.94     60.91 o 
  -6   3   5     1214.72     1255.87     33.87 o 
  -5   3   5      135.13      128.86     14.49 o 
  -4   3   5      583.23      638.59     20.64 o 
  -3   3   5       44.91       66.44     11.02 o 
  -2   3   5     2628.28     2351.20     49.31 o 
  -1   3   5     1489.35     1208.00     37.25 o 
   0   3   5     5039.61     5513.22     38.48 o 
   1   3   5       14.14        0.02     14.27 o 
   2   3   5     1622.26     1495.38     22.54 o 
   3   3   5      171.70      201.39     16.10 o 
   4   3   5      549.77      634.18     24.37 o 
   5   3   5     1560.15     1629.25     39.83 o 
   6   3   5        3.11       16.50     22.45 o 
   8   3   5      258.77      316.65     25.16 o 
   9   3   5        3.72       38.94     30.17 o 
  10   3   5      111.19      102.85     26.04 o 
  11   3   5       73.39       93.72     24.17 o 
  12   3   5       92.66      110.36     26.29 o 
  13   3   5        0.63        0.04     51.03 o 
  14   3   5       36.24       42.01     29.17 o 
 -16   4   5        2.15       47.21     41.72 o 
 -15   4   5       67.60      117.95     28.01 o 
 -14   4   5        2.05        0.04     48.23 o 
 -13   4   5       20.25        1.56     44.35 o 
 -12   4   5       84.38       23.17     42.58 o 
 -11   4   5      109.57      112.70     24.46 o 
 -10   4   5      118.53      127.90     22.09 o 
  -9   4   5     1985.67     2105.33     52.59 o 
  -8   4   5      481.10      597.16     29.55 o 
  -7   4   5       80.85       75.70     16.93 o 
  -6   4   5      528.32      485.25     22.67 o 
  -5   4   5     1509.05     1540.26     35.48 o 
  -4   4   5     3033.60     3126.96     49.06 o 
  -3   4   5      148.17      187.32     15.15 o 
  -2   4   5     3254.69     3559.13     51.20 o 
  -1   4   5        0.63       43.11     14.91 o 
   0   4   5     4858.84     5012.88     41.70 o 
   1   4   5       80.28       60.33     10.87 o 
   2   4   5      600.01      675.47     17.42 o 
   3   4   5     7114.42     8022.30     76.67 o 
   4   4   5      112.32      125.03     14.80 o 
   5   4   5       86.14       92.59     15.50 o 
   6   4   5      217.99      193.80     27.63 o 
   7   4   5      379.43      433.02     37.86 o 
   8   4   5       63.86        0.02     34.73 o 
   9   4   5       10.35        0.04     36.21 o 
  10   4   5       49.99       42.91     22.40 o 
  11   4   5      287.79       96.28     51.77 o 
  12   4   5        6.38        0.04     39.78 o 
  13   4   5        0.12       63.64     34.27 o 
  14   4   5       10.49        0.05     48.14 o 
 -16   5   5        7.18       67.45     54.24 o 
 -15   5   5      177.33       54.14     63.49 o 
 -14   5   5       17.65        0.04     53.41 o 
 -13   5   5       78.63       76.52     27.26 o 
 -12   5   5        3.34        0.04     44.14 o 
 -11   5   5      286.44      284.96     31.89 o 
 -10   5   5      345.56      276.58     27.83 o 
  -9   5   5      277.09      242.89     26.40 o 
  -8   5   5     1083.24     1081.44     37.73 o 
  -7   5   5     3524.83     3828.37     62.93 o 
  -6   5   5      248.30      276.72     21.52 o 
  -5   5   5       31.78       32.11     20.42 o 
  -4   5   5     1116.19     1057.76     29.44 o 
  -3   5   5      168.28      185.65     15.86 o 
  -2   5   5      638.61      628.47     32.33 o 
  -1   5   5      982.47     1036.11     28.14 o 
   0   5   5     3884.47     4375.70     40.04 o 
   1   5   5      124.73      160.88     10.76 o 
   2   5   5     1224.53     1317.17     25.80 o 
   3   5   5     1724.57     1504.51     38.35 o 
   4   5   5       10.65        0.02     27.47 o 
   5   5   5     2823.41     3142.94     57.18 o 
   6   5   5      122.03      124.32     18.81 o 
   7   5   5      154.54      149.28     19.98 o 
   8   5   5      189.64      198.37     24.61 o 
   9   5   5        0.29        0.04     33.63 o 
  10   5   5      127.04       32.66     49.33 o 
  11   5   5       88.61       61.01     43.40 o 
  12   5   5        9.10        0.05     40.48 o 
  13   5   5        9.35        0.04     49.33 o 
  14   5   5       14.63        0.05     53.58 o 
 -15   6   5       50.56       99.12     28.86 o 
 -14   6   5      324.91      303.75     38.54 o 
 -13   6   5        7.06       47.14     39.05 o 
 -12   6   5        0.28        0.04     38.30 o 
 -11   6   5       11.11        0.04     42.73 o 
 -10   6   5       94.26       88.78     19.80 o 
  -9   6   5        1.37        0.02     33.67 o 
  -8   6   5        2.19        0.02     31.97 o 
  -7   6   5       91.26       58.88     32.42 o 
  -6   6   5      194.29      198.94     18.72 o 
  -5   6   5     1595.07     1541.47     40.46 o 
  -4   6   5      212.91      214.53     18.70 o 
  -3   6   5      557.60      582.21     26.37 o 
  -2   6   5       55.64       32.74     26.29 o 
  -1   6   5        2.23        0.02     24.08 o 
   0   6   5       10.53        0.02     18.52 o 
   1   6   5       39.88       10.65     18.61 o 
   2   6   5      746.34      873.46     22.73 o 
   3   6   5       70.09       71.62     15.88 o 
   4   6   5        4.49       16.08     25.23 o 
   5   6   5      262.16      310.94     23.17 o 
   6   6   5       45.87       32.09     32.53 o 
   7   6   5      514.12      481.68     29.83 o 
   8   6   5      441.33      386.49     35.00 o 
   9   6   5       50.95       45.67     37.25 o 
  10   6   5      473.18      365.80     34.62 o 
  11   6   5       21.05        0.04     43.92 o 
  12   6   5       33.22       23.59     43.73 o 
  13   6   5        4.02       43.92     37.24 o 
 -15   7   5      127.48      106.07     59.96 o 
 -14   7   5       12.36        0.04     50.32 o 
 -13   7   5       45.25        0.04     47.17 o 
 -12   7   5      427.39      436.98     37.90 o 
 -11   7   5        0.21        0.04     41.99 o 
 -10   7   5       14.63       57.46     19.38 o 
  -9   7   5      304.79      280.09     29.41 o 
  -8   7   5      594.68      587.28     33.63 o 
  -7   7   5      389.41      423.44     29.57 o 
  -6   7   5       21.29        0.02     32.95 o 
  -5   7   5       55.07      104.46     27.79 o 
  -4   7   5     1106.12     1315.51     37.57 o 
  -3   7   5        5.94       35.43     13.14 o 
  -2   7   5     1876.13     1847.27     43.82 o 
  -1   7   5        3.45       21.83     11.49 o 
   0   7   5      201.30      193.34     12.96 o 
   1   7   5     4015.62     4233.27     46.46 o 
   2   7   5      623.99      621.84     22.74 o 
   3   7   5      236.47      206.88     35.10 o 
   4   7   5      485.32      501.00     27.39 o 
   5   7   5       86.38       66.88     21.88 o 
   6   7   5      584.26      580.93     49.62 o 
   7   7   5       45.40       79.69     31.62 o 
   8   7   5       49.94       64.39     20.55 o 
   9   7   5        0.04       63.46     32.53 o 
  10   7   5       42.35       38.92     40.88 o 
  11   7   5        0.09       38.92     35.32 o 
  12   7   5       67.06       38.63     46.86 o 
  13   7   5       11.10       15.21     46.88 o 
 -14   8   5      128.50       79.65     38.22 o 
 -13   8   5      270.48      318.95     37.80 o 
 -12   8   5       92.68       26.42     51.60 o 
 -11   8   5       43.89       84.12     37.31 o 
 -10   8   5       73.72       85.03     41.08 o 
  -9   8   5       34.20        9.13     41.83 o 
  -8   8   5      160.79       53.54     43.44 o 
  -7   8   5      958.62     1030.29     44.21 o 
  -6   8   5     1507.18     1451.59     46.44 o 
  -5   8   5      263.78      296.32     25.07 o 
  -4   8   5      553.14      564.42     31.51 o 
  -3   8   5      807.36      777.76     33.32 o 
  -2   8   5      987.50      917.30     35.99 o 
  -1   8   5      301.76      361.02     24.89 o 
   0   8   5      370.79      346.93     18.17 o 
   1   8   5      684.03      639.26     23.09 o 
   2   8   5     2137.57     2141.54     37.51 o 
   3   8   5      398.42      419.34     25.36 o 
   4   8   5      601.13      588.58     31.66 o 
   5   8   5       18.91        0.02     38.63 o 
   6   8   5        7.00        0.02     36.25 o 
   7   8   5       10.62       27.72     32.19 o 
   8   8   5        0.16        0.04     37.53 o 
   9   8   5        5.37        0.04     43.40 o 
  10   8   5      110.30       60.07     45.21 o 
  11   8   5       18.00       34.09     42.45 o 
  12   8   5       17.13       55.15     40.27 o 
 -14   9   5        4.60        0.04     58.88 o 
 -13   9   5        3.81        7.83     52.74 o 
 -12   9   5       95.79       70.08     47.34 o 
 -11   9   5        0.44       26.09     44.24 o 
 -10   9   5       37.95        0.04     46.66 o 
  -9   9   5      203.53      185.20     30.14 o 
  -8   9   5        8.10        0.02     44.30 o 
  -7   9   5      536.84      523.67     39.78 o 
  -6   9   5      731.09      661.90     37.66 o 
  -5   9   5       39.49       55.59     20.15 o 
  -4   9   5       71.07       56.89     36.21 o 
  -3   9   5       59.32       89.73     17.82 o 
  -2   9   5        0.97        0.02     32.17 o 
  -1   9   5       63.77       61.54     35.11 o 
   0   9   5        4.05        5.89     23.40 o 
   1   9   5        7.22        0.04     23.86 o 
   2   9   5      203.96      226.33     21.74 o 
   3   9   5       73.35       85.91     20.00 o 
   4   9   5      149.47       74.71     44.79 o 
   5   9   5      421.82      437.32     46.93 o 
   6   9   5      472.36      491.93     49.30 o 
   7   9   5        8.79       20.38     35.30 o 
   8   9   5        1.29        0.04     38.87 o 
   9   9   5        4.69       34.33     37.97 o 
  10   9   5       64.91       80.16     27.50 o 
  11   9   5        6.52        0.05     49.31 o 
  12   9   5        6.85       34.75     43.07 o 
 -13  10   5       39.25       87.14     51.33 o 
 -12  10   5       28.81        0.04     54.38 o 
 -11  10   5       17.09       41.81     40.27 o 
 -10  10   5      124.47       86.51     51.95 o 
  -9  10   5      121.14      118.63     46.66 o 
  -8  10   5        2.44        0.04     43.15 o 
  -7  10   5      175.59      116.83     52.99 o 
  -6  10   5       27.93       23.95     45.09 o 
  -5  10   5      169.91      165.62     41.59 o 
  -4  10   5      154.47      134.02     22.51 o 
  -3  10   5      102.23       73.92     38.90 o 
  -2  10   5      522.43      554.09     32.08 o 
  -1  10   5      521.00      548.03     32.57 o 
   0  10   5      509.01      532.48     24.72 o 
   1  10   5      288.25      221.81     25.31 o 
   2  10   5       96.99       79.52     23.60 o 
   3  10   5      320.52      302.63     29.41 o 
   4  10   5      672.74      695.60     42.12 o 
   5  10   5     1215.97     1198.18     52.13 o 
   6  10   5      482.81      529.31     37.57 o 
   7  10   5      297.88      238.24     30.78 o 
   8  10   5      205.22      293.85     31.66 o 
   9  10   5        0.13       13.32     43.06 o 
  10  10   5       19.71        0.05     48.47 o 
  11  10   5      139.12      194.34     32.59 o 
 -12  11   5        0.05        0.05     52.13 o 
 -11  11   5       22.67       14.91     49.28 o 
 -10  11   5      107.07       63.22     59.43 o 
  -9  11   5       26.17       29.97     48.76 o 
  -8  11   5      333.87      311.64     38.76 o 
  -7  11   5      430.11      428.82     39.49 o 
  -6  11   5     1217.35     1159.17     56.27 o 
  -5  11   5      135.15      186.33     27.98 o 
  -4  11   5        0.82        0.04     38.26 o 
  -3  11   5        0.22        0.02     41.98 o 
  -2  11   5      916.71      916.04     42.74 o 
  -1  11   5       67.77      118.19     21.72 o 
   0  11   5       71.19       21.12     29.53 o 
   1  11   5      319.26      313.26     25.95 o 
   2  11   5      117.49      102.98     31.77 o 
   3  11   5       45.71       18.39     41.61 o 
   4  11   5      820.14      835.73     60.02 o 
   5  11   5      233.97      141.50     54.97 o 
   6  11   5        3.14       22.54     43.17 o 
   7  11   5       23.48        0.04     46.48 o 
   8  11   5        3.47        0.05     43.71 o 
   9  11   5       42.90        0.05     43.60 o 
  10  11   5        6.95       35.99     47.12 o 
 -11  12   5       10.63       31.97     47.12 o 
 -10  12   5       23.28       60.46     42.76 o 
  -9  12   5        0.42        0.04     49.31 o 
  -8  12   5       24.65       22.07     49.57 o 
  -7  12   5       18.10       85.25     28.20 o 
  -6  12   5        5.24       40.44     25.97 o 
  -5  12   5       14.22       36.16     40.27 o 
  -4  12   5       56.33       49.28     45.07 o 
  -3  12   5       73.15        0.04     48.25 o 
  -2  12   5       52.42       25.73     42.38 o 
  -1  12   5      233.72      148.78     48.95 o 
   0  12   5      360.92      310.28     29.53 o 
   1  12   5       21.47        9.73     29.88 o 
   2  12   5        4.35        0.04     34.20 o 
   3  12   5      213.16      253.34     33.71 o 
   4  12   5      827.05      836.00     73.56 o 
   5  12   5      196.48       46.75     56.61 o 
   6  12   5       32.52       48.93     47.26 o 
   7  12   5       11.11        6.84     42.07 o 
   8  12   5       43.18       53.38     25.23 o 
   9  12   5        1.97       40.04     42.69 o 
 -10  13   5       58.37      126.68     32.41 o 
  -9  13   5        0.17        0.04     59.58 o 
  -8  13   5       26.70       14.73     48.65 o 
  -7  13   5        1.55        0.04     51.58 o 
  -6  13   5      167.42      161.37     55.61 o 
  -5  13   5        4.41        0.04     48.20 o 
  -4  13   5      166.20      131.69     52.19 o 
  -3  13   5      266.92      250.79     32.50 o 
  -2  13   5       73.12        0.04     52.72 o 
  -1  13   5      280.98      262.89     49.68 o 
   0  13   5       96.40       90.70     26.72 o 
   1  13   5       44.97       30.63     33.38 o 
   2  13   5        9.41        0.04     45.07 o 
   3  13   5       32.16        3.17     49.88 o 
   4  13   5       23.72        0.04     49.53 o 
   5  13   5      417.73      285.07     64.12 o 
   6  13   5        0.99       49.51     44.32 o 
   7  13   5       13.12       36.96     46.02 o 
   8  13   5        0.97        0.05     45.76 o 
  -8  14   5        8.07        0.05     53.96 o 
  -7  14   5       20.59       45.67     47.54 o 
  -6  14   5       16.83        7.26     52.77 o 
  -5  14   5       44.35       15.63     46.90 o 
  -4  14   5       15.92       64.57     42.93 o 
  -3  14   5        0.70        0.04     47.52 o 
  -2  14   5        0.46       60.90     42.51 o 
  -1  14   5        0.25        0.04     44.79 o 
   0  14   5      105.32      138.22     26.07 o 
   1  14   5       23.43       46.55     33.61 o 
   2  14   5       57.97        0.04     53.25 o 
   3  14   5       89.22      114.34     52.15 o 
   4  14   5       48.12       21.39     52.04 o 
   5  14   5       55.97        0.05     51.84 o 
   6  14   5       19.54       76.61     42.40 o 
  -6  15   5        0.82        0.05     50.52 o 
  -5  15   5       31.17        5.69     49.90 o 
  -4  15   5        1.82        0.05     49.59 o 
  -3  15   5        0.03       14.64     45.12 o 
  -2  15   5        4.63       52.37     43.07 o 
  -1  15   5        1.31        0.05     50.34 o 
   0  15   5       22.06       36.93     34.49 o 
   1  15   5        2.78        0.05     39.56 o 
   2  15   5       96.91       66.75     54.88 o 
   3  15   5        0.64        0.05     54.20 o 
 -16   0   6        7.71        0.04     48.64 o 
 -14   0   6      771.14      850.86     49.94 o 
 -12   0   6      153.44      158.63     31.07 o 
 -10   0   6        4.64       14.25     28.12 o 
  -8   0   6      246.58      295.04     20.05 o 
  -6   0   6     3551.87     3789.50     49.95 o 
  -4   0   6        2.77        0.00     17.90 o 
  -2   0   6       47.27       32.39     16.25 o 
   0   0   6     8746.20     8015.85     20.26 o 
   2   0   6     7497.94     7570.77     49.33 o 
   4   0   6     2204.55     2270.25     41.54 o 
   6   0   6        2.48        0.02     28.29 o 
   8   0   6     1224.36     1218.71     58.32 o 
  10   0   6     1767.96     1680.08     73.92 o 
  12   0   6        9.70        0.04     44.04 o 
  14   0   6       27.99       44.35     41.50 o 
 -17   1   6       22.30        0.05     53.45 o 
 -16   1   6      153.45      173.39     33.05 o 
 -15   1   6       32.76       28.42     46.18 o 
 -14   1   6      157.09      142.32     29.39 o 
 -13   1   6      110.43      104.98     25.07 o 
 -12   1   6    11814.70    11016.64    132.50 o 
 -11   1   6      501.46      516.92     33.36 o 
 -10   1   6       29.86        1.02     30.21 o 
  -9   1   6      428.32      338.52     23.31 o 
  -8   1   6     1412.72     1531.33     38.59 o 
  -7   1   6      845.24      998.49     29.31 o 
  -5   1   6     1775.91     1779.56     34.38 o 
  -4   1   6     1704.46     1760.75     30.81 o 
  -3   1   6     6243.41     5822.29     52.19 o 
  -2   1   6        3.61       12.53     15.57 o 
  -1   1   6     1342.50     1164.71     33.58 o 
   0   1   6    69612.03    69274.20    522.65 o 
   1   1   6     7197.77     6981.04     45.73 o 
   2   1   6     1292.19     1376.07     21.04 o 
   3   1   6       55.98       89.11     12.44 o 
   4   1   6     1103.52     1401.27     32.97 o 
   5   1   6      814.31      816.10     29.77 o 
   6   1   6        6.56        6.57     24.35 o 
   7   1   6       37.47       50.91     17.68 o 
   8   1   6       21.95       54.75     30.36 o 
   9   1   6     1742.70     1669.25     52.77 o 
  10   1   6      131.20      130.87     23.62 o 
  11   1   6        6.18        0.04     38.37 o 
  12   1   6       29.74        0.04     47.14 o 
  13   1   6       10.15        0.04     49.79 o 
  14   1   6        4.80        0.05     45.31 o 
 -17   2   6        0.10        0.05     56.69 o 
 -16   2   6        0.82       29.51     45.09 o 
 -15   2   6        8.37        0.04     46.72 o 
 -14   2   6      668.40      758.29     48.60 o 
 -13   2   6     2160.48     2019.45     69.02 o 
 -12   2   6      369.09      379.92     33.74 o 
 -11   2   6      132.20      135.55     24.17 o 
 -10   2   6     1361.42     1426.65     44.39 o 
  -9   2   6       89.53       92.52     28.82 o 
  -8   2   6      134.00       91.56     30.28 o 
  -7   2   6     1914.52     2207.03     44.45 o 
  -6   2   6    11333.98    12103.51     91.45 o 
  -5   2   6     1852.22     1852.34     36.08 o 
  -4   2   6      127.11      111.36     12.26 o 
  -3   2   6     1400.35     1274.54     34.75 o 
  -2   2   6    25823.31    23661.31    113.81 o 
  -1   2   6     7269.64     6754.51     57.55 o 
   0   2   6     2387.25     2199.87     27.59 o 
   1   2   6      390.04      429.22     15.39 o 
   2   2   6     7384.65     7197.21    130.55 o 
   3   2   6     2712.36     2597.36     48.89 o 
   4   2   6        1.89        0.02     23.49 o 
   5   2   6       20.88       18.70     24.19 o 
   6   2   6       98.56       87.63     28.98 o 
   7   2   6     1149.12      958.24     50.85 o 
   8   2   6      188.95      188.29     37.33 o 
   9   2   6       77.51       71.27     37.33 o 
  10   2   6     1103.67      935.69     63.37 o 
  11   2   6      616.86      651.50     41.52 o 
  12   2   6       12.01        0.04     46.17 o 
  13   2   6       33.93       71.89     40.22 o 
  14   2   6        0.75       26.18     46.35 o 
 -16   3   6       98.88      122.23     33.54 o 
 -15   3   6       60.18       67.59     49.26 o 
 -14   3   6       49.93       18.30     53.43 o 
 -13   3   6      270.25      287.99     31.13 o 
 -12   3   6      856.83      790.19     43.90 o 
 -11   3   6        2.89       45.31     30.12 o 
 -10   3   6       17.56        0.02     32.41 o 
  -9   3   6       64.80       60.88     16.23 o 
  -8   3   6      503.33      569.38     27.10 o 
  -7   3   6     1512.51     1813.65     43.28 o 
  -6   3   6        3.74       27.70     20.24 o 
  -5   3   6     1737.34     1808.88     38.74 o 
  -4   3   6       14.20       33.28     11.07 o 
  -3   3   6      165.78      155.74     13.41 o 
  -2   3   6      293.81      221.81     25.86 o 
  -1   3   6      438.09      390.21     24.59 o 
   0   3   6       19.79       10.34     16.21 o 
   1   3   6     3952.21     4034.94     36.80 o 
   2   3   6      204.39      199.67     12.48 o 
   3   3   6       36.31       29.44     22.38 o 
   4   3   6        5.32       36.45     18.30 o 
   5   3   6       60.07       37.58     12.88 o 
   6   3   6      859.76      913.35     33.39 o 
   8   3   6       11.82        0.02     34.69 o 
   9   3   6      235.21      205.76     31.80 o 
  10   3   6      101.69      158.57     25.84 o 
  11   3   6        1.36        0.04     42.95 o 
  12   3   6        1.83        0.05     38.94 o 
  13   3   6       23.12       20.44     27.19 o 
  14   3   6        5.79        0.05     47.10 o 
 -16   4   6        1.22        0.05     52.74 o 
 -15   4   6      163.28      164.32     34.00 o 
 -14   4   6       35.07       25.62     44.37 o 
 -13   4   6      179.76       99.56     49.79 o 
 -12   4   6       61.09      105.69     26.26 o 
 -11   4   6        7.36        0.02     37.82 o 
 -10   4   6     1558.94     1678.23     49.97 o 
  -9   4   6      323.84      314.12     25.97 o 
  -8   4   6       24.13       50.36     15.52 o 
  -7   4   6      391.51      500.58     25.31 o 
  -6   4   6     1585.86     1873.47     40.77 o 
  -5   4   6        0.29       13.65     20.05 o 
  -4   4   6       15.84        1.79     20.22 o 
  -3   4   6      705.58      757.29     25.40 o 
  -2   4   6      399.52      380.02     24.65 o 
  -1   4   6     2300.73     2319.80     39.67 o 
   0   4   6      238.96      246.88     14.53 o 
   1   4   6        4.70        0.02     15.74 o 
   2   4   6      124.52       94.07     12.88 o 
   3   4   6       12.55       27.96     22.21 o 
   4   4   6      123.45      126.73     16.05 o 
   5   4   6      176.85      209.59     18.70 o 
   6   4   6      103.65       57.22     35.04 o 
   7   4   6       43.75       39.74     30.21 o 
   8   4   6      168.57      177.44     24.06 o 
   9   4   6        0.77        0.04     33.34 o 
  10   4   6      339.96      355.42     49.31 o 
  11   4   6        0.55       13.43     39.43 o 
  12   4   6        0.73       19.56     39.32 o 
  13   4   6       16.26       44.45     42.27 o 
 -16   5   6       22.48        0.04     60.60 o 
 -15   5   6      470.16      384.08     50.87 o 
 -14   5   6       12.29        0.04     50.81 o 
 -13   5   6       88.25       82.23     42.07 o 
 -12   5   6      173.02      135.59     26.44 o 
 -11   5   6      539.00      515.92     35.99 o 
 -10   5   6      546.66      535.81     34.36 o 
  -9   5   6        2.75        0.02     34.22 o 
  -8   5   6      209.55      221.86     22.40 o 
  -7   5   6      499.44      480.42     27.58 o 
  -6   5   6       18.06       10.14     25.43 o 
  -5   5   6      891.17      986.21     32.68 o 
  -4   5   6      123.83      157.58     16.27 o 
  -3   5   6     1269.97     1181.47     31.67 o 
  -2   5   6       12.72       23.92     20.24 o 
  -1   5   6     3169.13     3583.56     52.42 o 
   0   5   6     4340.62     4870.17     43.20 o 
   1   5   6       71.67       78.54     11.95 o 
   2   5   6      672.71      779.01     20.75 o 
   3   5   6        3.17        0.02     23.20 o 
   4   5   6      716.76      891.90     31.88 o 
   5   5   6      170.85      230.34     20.18 o 
   6   5   6       70.71       46.64     19.07 o 
   7   5   6        2.17       17.20     29.15 o 
   8   5   6      444.66      528.54     32.92 o 
   9   5   6       95.87      147.94     22.54 o 
  10   5   6        0.28       14.13     38.19 o 
  11   5   6        1.13       10.80     32.97 o 
  12   5   6       15.25       10.08     40.31 o 
  13   5   6        0.79        9.13     43.81 o 
 -15   6   6       92.16       67.78     55.81 o 
 -14   6   6       23.49       25.64     47.56 o 
 -13   6   6      108.87      115.15     27.39 o 
 -12   6   6      104.07       62.34     47.68 o 
 -11   6   6       15.94        0.04     39.32 o 
 -10   6   6      561.13      684.31     38.08 o 
  -9   6   6       16.77       31.88     27.83 o 
  -8   6   6      389.61      423.11     32.48 o 
  -7   6   6       49.66       29.24     15.39 o 
  -6   6   6      291.25      385.82     24.21 o 
  -5   6   6     1078.34      972.73     33.14 o 
  -4   6   6      289.61      267.48     19.80 o 
  -3   6   6       19.00        6.50     22.10 o 
  -2   6   6     3066.34     3251.08     51.18 o 
  -1   6   6     4541.30     5265.83     69.29 o 
   0   6   6      223.19      218.50     15.96 o 
   1   6   6        0.22        4.41     17.88 o 
   2   6   6     1832.40     2026.99     32.41 o 
   3   6   6       94.03      119.69     16.94 o 
   4   6   6       10.45       27.63     26.75 o 
   5   6   6      246.71      261.63     23.00 o 
   6   6   6     1242.16     1253.38     43.88 o 
   7   6   6      155.47       86.75     40.77 o 
   8   6   6      417.89      385.27     30.69 o 
   9   6   6       38.42        0.04     37.75 o 
  10   6   6        0.21        0.04     41.19 o 
  11   6   6       11.86       19.23     40.62 o 
  12   6   6       25.53       59.16     41.68 o 
  13   6   6        7.32       67.94     38.96 o 
 -15   7   6       68.00      118.43     34.18 o 
 -14   7   6        6.36        0.04     50.10 o 
 -13   7   6      140.55       88.09     55.15 o 
 -12   7   6        3.95        6.26     42.89 o 
 -11   7   6       20.84        0.04     46.95 o 
 -10   7   6        7.23        0.02     45.16 o 
  -9   7   6      144.93      126.33     25.31 o 
  -8   7   6      313.39      304.70     27.17 o 
  -7   7   6      178.42      194.12     24.61 o 
  -6   7   6       20.91       25.82     16.52 o 
  -5   7   6       12.21       15.13     26.95 o 
  -4   7   6     1933.34     1990.72     48.00 o 
  -3   7   6      322.19      399.70     22.54 o 
  -2   7   6      163.74      153.12     17.18 o 
  -1   7   6      905.15      975.18     32.99 o 
   0   7   6       69.01       71.60     13.82 o 
   1   7   6       56.22       89.44     14.42 o 
   2   7   6      551.73      604.30     21.59 o 
   3   7   6      131.34      129.09     19.56 o 
   4   7   6       27.16       19.19     17.51 o 
   5   7   6      912.96      960.72     50.54 o 
   6   7   6       14.52        0.02     37.22 o 
   7   7   6      105.08       37.79     44.30 o 
   8   7   6       87.84       48.86     39.76 o 
   9   7   6      226.01      236.34     26.42 o 
  10   7   6        1.55        0.04     40.26 o 
  11   7   6       40.64       21.77     40.46 o 
  12   7   6       21.00       31.82     25.05 o 
 -14   8   6       49.17       58.08     52.57 o 
 -13   8   6      198.22      213.94     35.48 o 
 -12   8   6       10.19       51.20     38.41 o 
 -11   8   6       12.57        0.04     45.01 o 
 -10   8   6      365.71      381.50     35.90 o 
  -9   8   6      139.48      128.67     48.38 o 
  -8   8   6       44.61       42.95     37.53 o 
  -7   8   6     2576.10     2650.77     67.12 o 
  -6   8   6     1186.26     1242.88     51.18 o 
  -5   8   6      613.32      592.04     31.51 o 
  -4   8   6      405.31      339.74     24.92 o 
  -3   8   6      587.95      619.01     30.32 o 
  -2   8   6        3.75        0.02     30.27 o 
  -1   8   6     3142.49     3678.10     66.28 o 
   0   8   6       15.91       25.31     21.92 o 
   1   8   6      541.85      606.44     22.40 o 
   2   8   6       30.88       44.03     22.42 o 
   3   8   6       29.81       40.40     30.47 o 
   4   8   6        0.09        0.02     33.05 o 
   5   8   6     1143.17     1168.94     44.12 o 
   6   8   6       67.57       80.69     21.01 o 
   7   8   6      142.18      168.60     23.64 o 
   8   8   6        0.93       49.22     32.83 o 
   9   8   6       32.04        0.04     42.80 o 
  10   8   6        3.62       48.97     39.98 o 
  11   8   6        5.48        0.05     45.40 o 
  12   8   6        5.25        0.05     47.06 o 
 -14   9   6       23.18       40.00     48.42 o 
 -13   9   6        0.50       43.06     45.14 o 
 -12   9   6        9.64        0.04     47.63 o 
 -11   9   6        0.94       66.95     37.27 o 
 -10   9   6        2.05       56.39     39.36 o 
  -9   9   6       20.59       52.39     41.92 o 
  -8   9   6     1433.99     1462.48     54.60 o 
  -7   9   6      595.82      646.91     42.45 o 
  -6   9   6        4.72       60.33     34.66 o 
  -5   9   6      262.67      191.60     26.99 o 
  -4   9   6       38.93       10.56     32.86 o 
  -3   9   6      234.41      210.21     25.34 o 
  -2   9   6       31.55        0.02     35.19 o 
  -1   9   6       21.22       46.20     16.98 o 
   0   9   6      811.59      733.08     25.23 o 
   1   9   6      242.69      231.84     17.95 o 
   2   9   6        1.12        0.04     23.73 o 
   3   9   6       75.13       20.07     39.38 o 
   4   9   6       69.23      114.09     22.14 o 
   5   9   6      774.47      705.58     59.96 o 
   6   9   6      215.28      142.34     50.85 o 
   7   9   6       67.22      102.49     22.32 o 
   8   9   6      110.11       73.63     44.81 o 
   9   9   6        3.00        0.05     38.28 o 
  10   9   6       17.72        5.18     40.22 o 
  11   9   6        2.60        0.05     51.12 o 
 -13  10   6        8.06       35.22     47.56 o 
 -12  10   6        0.14        0.05     47.67 o 
 -11  10   6       22.03        0.04     49.75 o 
 -10  10   6       64.17       37.66     48.93 o 
  -9  10   6       40.19       46.93     23.31 o 
  -8  10   6        1.38        0.02     51.53 o 
  -7  10   6      251.31      299.96     32.50 o 
  -6  10   6      149.46      100.75     50.19 o 
  -5  10   6      472.05      407.33     35.44 o 
  -4  10   6       37.17       46.82     35.90 o 
  -3  10   6        7.30       74.88     17.38 o 
  -2  10   6       53.39       63.95     34.16 o 
  -1  10   6      119.83      158.35     22.29 o 
   0  10   6      831.55      735.68     27.58 o 
   1  10   6        0.00        0.04     24.26 o 
   2  10   6      119.90       86.17     27.83 o 
   3  10   6      172.15      164.50     44.34 o 
   4  10   6       49.09       60.31     42.51 o 
   5  10   6     1506.62     1543.76     60.91 o 
   6  10   6        9.83        0.04     45.58 o 
   7  10   6       34.27       55.92     43.99 o 
   8  10   6        3.14       25.75     37.93 o 
   9  10   6       11.46       56.58     43.13 o 
  10  10   6       48.84       42.09     50.89 o 
 -12  11   6       27.99        0.04     61.19 o 
 -11  11   6        0.00        0.05     48.69 o 
 -10  11   6       26.07        0.04     49.64 o 
  -9  11   6       36.12        0.04     49.83 o 
  -8  11   6      249.85      221.74     58.22 o 
  -7  11   6     2888.26     3074.87     86.26 o 
  -6  11   6     1547.45     1699.27     64.37 o 
  -5  11   6      706.99      733.53     44.12 o 
  -4  11   6        0.05        0.02     46.06 o 
  -3  11   6       16.11        0.04     37.27 o 
  -2  11   6       14.05        0.02     44.81 o 
  -1  11   6        4.45        0.04     38.11 o 
   0  11   6        3.30        0.04     27.30 o 
   1  11   6       12.71        0.04     29.55 o 
   2  11   6      288.47      287.88     27.41 o 
   3  11   6      105.58       95.79     42.69 o 
   4  11   6      324.30      273.70     57.79 o 
   5  11   6      404.82      480.49     59.08 o 
   6  11   6       32.47       17.00     48.87 o 
   7  11   6       41.85       19.54     42.21 o 
   8  11   6        0.47        0.05     42.14 o 
   9  11   6        3.52       49.40     41.19 o 
 -11  12   6       97.22       26.00     60.44 o 
 -10  12   6       63.71       17.05     58.96 o 
  -9  12   6      118.13       50.59     58.48 o 
  -8  12   6       67.48       58.04     52.17 o 
  -7  12   6        2.21       59.80     46.20 o 
  -6  12   6       55.94       15.33     49.95 o 
  -5  12   6      145.44      108.25     48.38 o 
  -4  12   6      192.28      243.18     29.55 o 
  -3  12   6       78.83       36.39     45.27 o 
  -2  12   6        0.97        0.04     40.64 o 
  -1  12   6      142.05      143.46     27.12 o 
   0  12   6       58.26       81.83     23.44 o 
   1  12   6       49.61       40.42     32.42 o 
   2  12   6      142.64      116.61     37.18 o 
   3  12   6       84.82       29.59     48.38 o 
   4  12   6       32.07        0.04     51.55 o 
   5  12   6      268.18      353.48     37.38 o 
   6  12   6       18.12        6.70     47.72 o 
   7  12   6       10.66        0.05     46.86 o 
   8  12   6       60.51       24.06     51.12 o 
 -10  13   6       39.90        0.05     56.32 o 
  -9  13   6        3.07       60.49     49.02 o 
  -8  13   6        8.34       70.36     39.62 o 
  -7  13   6       68.30        0.04     61.23 o 
  -6  13   6       29.27        0.04     49.37 o 
  -5  13   6       10.13        6.40     44.89 o 
  -4  13   6      336.39      251.98     36.34 o 
  -3  13   6       31.51        9.24     42.38 o 
  -2  13   6      108.29       94.80     28.62 o 
  -1  13   6        3.92        0.04     45.40 o 
   0  13   6      188.68      162.12     31.77 o 
   1  13   6       21.63        0.05     37.42 o 
   2  13   6       14.95       33.19     47.96 o 
   3  13   6       46.26      116.19     26.72 o 
   4  13   6      218.15      197.24     56.38 o 
   5  13   6        1.11        0.04     54.20 o 
   6  13   6        3.23        0.05     46.46 o 
   7  13   6        1.49        0.05     51.03 o 
  -8  14   6       81.36      102.96     32.26 o 
  -7  14   6       23.48        0.04     54.36 o 
  -6  14   6       10.94        0.04     54.16 o 
  -5  14   6      150.25      192.81     57.33 o 
  -4  14   6        8.65        0.04     47.98 o 
  -3  14   6       14.26        0.04     45.27 o 
  -2  14   6       54.93       31.71     51.42 o 
  -1  14   6       25.88       67.19     24.70 o 
   0  14   6       92.08       25.76     41.85 o 
   1  14   6       55.22        0.05     38.81 o 
   2  14   6      163.02       96.76     57.46 o 
   3  14   6       43.24        0.04     55.59 o 
   4  14   6        1.04       65.49     44.78 o 
   5  14   6       33.80       80.97     44.28 o 
  -5  15   6        2.88        5.73     49.22 o 
  -4  15   6        4.47       24.39     48.69 o 
  -3  15   6        7.20        0.05     49.24 o 
  -2  15   6        0.92       10.96     47.19 o 
  -1  15   6       10.55        0.04     53.30 o 
   0  15   6       26.37        0.05     38.74 o 
   1  15   6       10.67        0.05     39.12 o 
   2  15   6       10.68       84.87     48.98 o 
   3  15   6        0.16       19.23     48.67 o 
 -17   0   7        3.44        4.23     49.28 o 
 -15   0   7        2.87       47.70     39.78 o 
 -13   0   7      203.85      226.97     54.47 o 
 -11   0   7      150.75      117.66     34.51 o 
  -9   0   7      287.27      281.74     21.10 o 
  -7   0   7      609.61      732.55     26.02 o 
  -5   0   7    14272.76    13994.96     97.49 o 
  -3   0   7      475.02      484.95     23.70 o 
  -1   0   7    30207.97    28338.34    127.89 o 
   1   0   7      217.07      221.50     12.61 o 
   3   0   7     5811.93     5884.07     64.83 o 
   5   0   7       34.51       13.98     24.30 o 
   7   0   7      239.60      243.75     36.36 o 
   9   0   7       31.09       46.90     32.46 o 
  11   0   7      210.13      166.57     49.20 o 
  13   0   7       40.30        5.25     43.02 o 
 -17   1   7        1.60       63.70     41.94 o 
 -16   1   7        1.35       38.88     44.78 o 
 -15   1   7        0.01        1.77     42.40 o 
 -14   1   7       19.42       20.97     42.78 o 
 -13   1   7     1014.30      992.29     47.32 o 
 -12   1   7      777.23      802.02     45.98 o 
 -11   1   7      689.93      730.81     36.30 o 
 -10   1   7       69.44       44.52     32.79 o 
  -9   1   7       46.18       15.63     26.90 o 
  -8   1   7     1264.88     1247.75     35.28 o 
  -7   1   7      711.59      745.54     27.74 o 
  -5   1   7     1831.64     1651.04     33.60 o 
  -4   1   7      129.47      135.22     12.06 o 
  -3   1   7        2.50        0.00     17.05 o 
  -2   1   7      436.79      425.17     24.24 o 
  -1   1   7    20726.13    19967.63    108.97 o 
   0   1   7       13.30        0.00     40.68 o 
   1   1   7     3216.39     3169.09     33.96 o 
   2   1   7      131.30      132.15     10.23 o 
   3   1   7      281.38      290.74     17.64 o 
   4   1   7       79.63      114.34     14.62 o 
   5   1   7      193.92      197.47     18.32 o 
   6   1   7      130.56      142.65     18.24 o 
   7   1   7        4.12       19.62     29.75 o 
   8   1   7        0.69       37.07     32.24 o 
   9   1   7      568.86      619.12     36.03 o 
  10   1   7       21.95       64.01     33.94 o 
  11   1   7       83.15       96.16     28.64 o 
  12   1   7       42.04       20.90     43.53 o 
  13   1   7       31.52        0.04     49.46 o 
  14   1   7        1.63       65.21     36.60 o 
 -17   2   7        2.35        0.05     53.72 o 
 -16   2   7        8.42        3.93     48.16 o 
 -15   2   7        0.16       30.48     41.15 o 
 -14   2   7      737.27      820.40     47.34 o 
 -13   2   7      417.93      406.77     38.50 o 
 -12   2   7      189.07      207.87     34.03 o 
 -11   2   7      199.89      182.34     26.15 o 
 -10   2   7     1022.35     1116.83     39.08 o 
  -9   2   7        0.06       19.74     23.42 o 
  -8   2   7      937.88      918.14     32.17 o 
  -7   2   7      908.16      951.08     31.66 o 
  -6   2   7      154.44      152.88     16.10 o 
  -5   2   7     1149.14     1051.15     29.68 o 
  -4   2   7       94.57       70.92     11.82 o 
  -3   2   7     5301.84     5422.63     56.32 o 
  -2   2   7       55.18       47.92     10.67 o 
  -1   2   7      102.01       87.57     22.65 o 
   0   2   7     1181.91     1086.19     21.90 o 
   1   2   7      155.69      114.45     13.82 o 
   2   2   7     2077.72     2072.61     29.75 o 
   3   2   7      205.74      201.94     16.21 o 
   4   2   7      348.29      310.74     19.36 o 
   5   2   7      177.13      218.79     19.21 o 
   6   2   7     3739.36     3702.40     64.41 o 
   7   2   7       12.53       45.00     29.24 o 
   8   2   7      623.87      604.31     49.02 o 
   9   2   7      162.18      123.81     40.49 o 
  10   2   7       18.73        0.04     44.17 o 
  11   2   7        2.22       10.39     40.82 o 
  12   2   7       14.98       16.25     42.05 o 
  13   2   7        1.76       14.20     41.54 o 
 -16   3   7       38.24        0.04     56.08 o 
 -15   3   7        7.76        0.04     50.69 o 
 -14   3   7        0.17        0.04     46.86 o 
 -13   3   7     1101.03     1203.49     53.92 o 
 -12   3   7     1090.69     1091.34     45.60 o 
 -11   3   7      194.20      214.31     26.07 o 
 -10   3   7       77.08       99.87     22.89 o 
  -9   3   7      443.95      427.70     26.18 o 
  -8   3   7     1573.71     1746.10     44.37 o 
  -7   3   7      734.80      724.84     30.05 o 
  -6   3   7     1290.03     1244.31     34.78 o 
  -5   3   7      195.26      191.60     15.88 o 
  -4   3   7      203.76      178.92     14.93 o 
  -3   3   7    10700.68    10102.61     84.26 o 
  -2   3   7     1355.34     1159.08     37.88 o 
  -1   3   7       12.40       25.45     18.35 o 
   0   3   7     2588.52     2850.68     33.27 o 
   1   3   7     4271.25     4291.33     41.08 o 
   2   3   7     1065.61     1053.79     21.68 o 
   3   3   7       18.89        0.02     22.43 o 
   4   3   7      577.29      619.37     27.78 o 
   5   3   7       98.42      118.75     17.44 o 
   6   3   7      304.50      331.12     24.37 o 
   8   3   7     1118.92     1153.66     43.68 o 
   9   3   7      433.82      471.36     32.11 o 
  10   3   7      143.65      169.11     24.76 o 
  11   3   7        4.51       40.80     36.93 o 
  12   3   7        8.35       46.26     38.32 o 
  13   3   7       14.18       18.02     44.50 o 
 -16   4   7       11.05        0.04     53.05 o 
 -15   4   7        3.91        0.04     47.67 o 
 -14   4   7        6.60        0.04     49.44 o 
 -13   4   7      446.28      509.16     41.81 o 
 -12   4   7       51.23       63.13     25.27 o 
 -11   4   7      219.80      241.61     26.37 o 
 -10   4   7     1620.59     1667.80     50.94 o 
  -9   4   7       43.44        0.02     32.57 o 
  -8   4   7        2.58        0.02     30.54 o 
  -7   4   7       70.73       62.95     29.24 o 
  -6   4   7     1921.53     2317.22     45.29 o 
  -5   4   7     2598.90     2726.03     49.75 o 
  -4   4   7        7.76       15.83     19.58 o 
  -3   4   7      428.39      391.41     20.53 o 
  -2   4   7     2271.32     2451.93     40.93 o 
  -1   4   7      994.80     1008.68     29.26 o 
   0   4   7      241.89      206.31     12.90 o 
   1   4   7      118.56      110.06     10.47 o 
   2   4   7     1685.93     1704.38     29.35 o 
   3   4   7       47.76       33.85     25.01 o 
   4   4   7       15.22        0.02     24.96 o 
   5   4   7      311.00      309.38     24.14 o 
   6   4   7      515.01      513.13     28.49 o 
   7   4   7      590.05      572.42     44.70 o 
   8   4   7       44.05       89.53     23.06 o 
   9   4   7       36.30       31.11     35.35 o 
  10   4   7      457.68      429.37     35.28 o 
  11   4   7        1.39       40.33     32.75 o 
  12   4   7       24.18       45.64     39.18 o 
  13   4   7       35.58        3.68     47.36 o 
 -16   5   7      156.16      184.55     35.11 o 
 -15   5   7       14.37        0.04     56.18 o 
 -14   5   7       20.85        0.04     50.67 o 
 -13   5   7       40.17        0.04     50.56 o 
 -12   5   7      242.64      281.04     33.06 o 
 -11   5   7      783.09      848.50     42.21 o 
 -10   5   7      187.14      197.40     22.78 o 
  -9   5   7      797.45      816.43     36.87 o 
  -8   5   7      147.88      175.70     20.57 o 
  -7   5   7        3.20       34.84     22.05 o 
  -6   5   7      410.78      429.18     26.72 o 
  -5   5   7       79.38       32.95     25.11 o 
  -4   5   7      163.36      169.61     15.39 o 
  -3   5   7     1381.49     1493.58     38.85 o 
  -2   5   7       74.08       86.37     23.60 o 
  -1   5   7     4260.77     4522.31     59.43 o 
   0   5   7      583.59      682.45     19.12 o 
   1   5   7     1657.63     1703.12     29.62 o 
   2   5   7      241.24      229.39     15.46 o 
   3   5   7       96.91       87.39     18.19 o 
   4   5   7     1116.33     1119.72     46.61 o 
   5   5   7       12.26       25.56     27.39 o 
   6   5   7       18.48       21.72     27.58 o 
   7   5   7        0.55        0.02     38.15 o 
   8   5   7      244.86      228.09     26.44 o 
   9   5   7        5.81        0.04     34.58 o 
  10   5   7       95.77       95.59     41.99 o 
  11   5   7       27.35        0.04     42.23 o 
  12   5   7       25.70        1.74     46.72 o 
  13   5   7        2.38        0.05     48.12 o 
 -15   6   7      110.99      109.24     36.87 o 
 -14   6   7        2.24        1.83     45.98 o 
 -13   6   7       28.12        0.04     47.96 o 
 -12   6   7       34.28       29.79     39.69 o 
 -11   6   7       54.93        9.59     41.92 o 
 -10   6   7      887.45      860.56     42.71 o 
  -9   6   7      575.34      662.37     38.90 o 
  -8   6   7       94.70      121.90     20.18 o 
  -7   6   7      256.76      262.29     25.60 o 
  -6   6   7      202.61      275.17     19.91 o 
  -5   6   7      630.31      692.13     29.99 o 
  -4   6   7       10.86        0.02     26.51 o 
  -3   6   7      201.14      192.46     17.13 o 
  -2   6   7        0.60       11.07     21.19 o 
  -1   6   7     1659.50     1713.18     41.88 o 
   0   6   7      676.94      677.74     21.65 o 
   1   6   7      395.56      362.63     16.03 o 
   2   6   7        1.19        0.02     20.09 o 
   3   6   7      164.85      151.82     20.29 o 
   4   6   7     1317.48     1323.03     43.79 o 
   5   6   7     1244.73     1196.75     40.88 o 
   6   6   7      269.50      213.54     26.53 o 
   7   6   7      709.51      601.46     33.39 o 
   8   6   7       11.28        0.04     40.24 o 
   9   6   7        9.64       38.10     34.47 o 
  10   6   7       40.19       30.65     39.07 o 
  11   6   7        1.22        4.98     43.75 o 
  12   6   7        0.41        0.05     48.34 o 
 -15   7   7       56.80        0.04     59.19 o 
 -14   7   7      102.97      107.36     29.84 o 
 -13   7   7        4.12        0.04     50.52 o 
 -12   7   7       73.85       97.05     24.19 o 
 -11   7   7      269.01      245.93     29.86 o 
 -10   7   7       16.72        9.39     39.03 o 
  -9   7   7      428.50      486.46     31.47 o 
  -8   7   7       12.90        0.02     36.29 o 
  -7   7   7       32.81       46.42     32.94 o 
  -6   7   7      248.00      263.15     25.01 o 
  -5   7   7       83.16       86.15     15.33 o 
  -4   7   7      984.06      957.65     37.38 o 
  -3   7   7       34.54       46.61     26.18 o 
  -2   7   7      281.25      267.23     20.57 o 
  -1   7   7      112.65       94.13     18.79 o 
   0   7   7     1323.46     1640.28     31.05 o 
   1   7   7      734.94      683.69     22.69 o 
   2   7   7      333.91      369.35     19.03 o 
   3   7   7        8.76        0.02     31.33 o 
   4   7   7       71.65        4.10     37.66 o 
   5   7   7     1459.05     1461.51     48.69 o 
   6   7   7       89.56       59.01     40.71 o 
   7   7   7        0.18        0.04     38.57 o 
   8   7   7       82.62       48.09     42.01 o 
   9   7   7      105.24      121.04     23.71 o 
  10   7   7       36.49       64.21     37.64 o 
  11   7   7        2.24       26.00     37.38 o 
  12   7   7       32.53       73.39     29.59 o 
 -14   8   7        0.65        8.01     49.22 o 
 -13   8   7       17.52        0.04     52.79 o 
 -12   8   7        4.80        0.04     46.28 o 
 -11   8   7      216.30      152.39     53.52 o 
 -10   8   7        9.95        0.02     49.22 o 
  -9   8   7     2198.77     2017.77     67.28 o 
  -8   8   7      341.11      326.93     53.94 o 
  -7   8   7      232.26      181.83     46.86 o 
  -6   8   7       38.69       16.96     35.57 o 
  -5   8   7      104.78       64.43     18.70 o 
  -4   8   7      206.25      214.11     21.83 o 
  -3   8   7     1386.05     1465.18     44.87 o 
  -2   8   7       48.55       22.31     29.17 o 
  -1   8   7      626.77      717.16     34.58 o 
   0   8   7      104.42      131.71     16.61 o 
   1   8   7      122.44      140.58     18.32 o 
   2   8   7      104.30       73.12     15.35 o 
   3   8   7       96.37      124.13     20.16 o 
   4   8   7      720.80      875.51     39.85 o 
   5   8   7     1037.40      989.84     44.21 o 
   6   8   7       64.92       98.15     25.34 o 
   7   8   7       37.25       37.05     21.01 o 
   8   8   7       11.56        7.30     37.62 o 
   9   8   7        2.59       45.49     36.41 o 
  10   8   7       11.03        0.04     52.94 o 
  11   8   7       19.95       70.81     38.90 o 
 -14   9   7        0.02        0.05     52.00 o 
 -13   9   7       63.65       72.52     49.46 o 
 -12   9   7       44.78       86.17     26.84 o 
 -11   9   7      283.47      261.19     34.62 o 
 -10   9   7        0.03        0.04     42.52 o 
  -9   9   7      726.88      618.33     46.99 o 
  -8   9   7       41.95       43.17     45.58 o 
  -7   9   7      406.03      379.06     34.64 o 
  -6   9   7      340.31      302.49     32.92 o 
  -5   9   7       89.54      115.53     21.41 o 
  -4   9   7        9.26       19.47     31.11 o 
  -3   9   7     1642.90     1585.13     49.28 o 
  -2   9   7      141.85      153.67     22.03 o 
  -1   9   7       83.54        4.15     36.52 o 
   0   9   7        7.85       43.31     17.04 o 
   1   9   7        2.19       12.94     22.36 o 
   2   9   7      102.36       88.43     25.78 o 
   3   9   7       23.62       46.31     31.29 o 
   4   9   7      138.64       85.18     44.87 o 
   5   9   7     1387.62     1281.60     71.60 o 
   6   9   7      241.55      312.93     45.91 o 
   7   9   7      141.72      164.32     39.63 o 
   8   9   7        0.57       20.22     40.33 o 
   9   9   7       79.85       86.48     43.44 o 
  10   9   7       53.15       58.79     43.75 o 
  11   9   7        5.23        0.05     51.38 o 
 -13  10   7        0.04        4.15     50.91 o 
 -12  10   7       91.59       31.75     59.27 o 
 -11  10   7       80.36       63.07     50.06 o 
 -10  10   7      297.51      405.21     54.29 o 
  -9  10   7      265.10      137.33     56.65 o 
  -8  10   7       35.55        0.04     49.39 o 
  -7  10   7        6.86        0.02     49.02 o 
  -6  10   7       73.99       72.55     44.79 o 
  -5  10   7      102.83       41.87     39.40 o 
  -4  10   7      144.32       50.23     40.60 o 
  -3  10   7       25.46       52.68     33.61 o 
  -2  10   7      943.73     1021.53     40.35 o 
  -1  10   7      345.34      339.21     29.53 o 
   0  10   7        3.81       18.52     24.89 o 
   1  10   7       24.99       18.33     25.03 o 
   2  10   7      103.58       53.96     27.50 o 
   3  10   7      165.28       72.35     50.08 o 
   4  10   7       28.79        0.02     46.61 o 
   5  10   7      151.89       79.56     50.65 o 
   6  10   7       39.12       45.71     41.99 o 
   7  10   7       38.84       56.19     44.59 o 
   8  10   7       12.00       36.52     41.41 o 
   9  10   7       42.69        0.04     50.92 o 
  10  10   7        5.99        0.05     53.45 o 
 -12  11   7        4.04        0.05     46.06 o 
 -11  11   7       79.81        0.04     54.02 o 
 -10  11   7        2.94       81.44     42.85 o 
  -9  11   7      163.94       53.91     58.41 o 
  -8  11   7       17.81       92.15     27.74 o 
  -7  11   7      960.58     1033.81     56.54 o 
  -6  11   7      452.20      460.45     39.45 o 
  -5  11   7      511.09      540.07     52.59 o 
  -4  11   7      182.57      187.76     28.36 o 
  -3  11   7      127.66      148.98     23.17 o 
  -2  11   7      305.82      343.93     32.57 o 
  -1  11   7       47.82       53.69     36.65 o 
   0  11   7       93.21      117.46     20.99 o 
   1  11   7       26.13       68.38     21.04 o 
   2  11   7       18.22       13.32     30.25 o 
   3  11   7       89.12      140.18     27.52 o 
   4  11   7        0.10       39.07     44.04 o 
   5  11   7      168.96      186.27     53.81 o 
   6  11   7       30.85       68.45     43.97 o 
   7  11   7       11.60       28.51     44.59 o 
   8  11   7        7.37        0.05     47.61 o 
   9  11   7        8.29       45.18     42.27 o 
 -11  12   7       76.32       44.17     62.91 o 
 -10  12   7        0.82        0.04     51.77 o 
  -9  12   7        0.68       30.92     42.93 o 
  -8  12   7       38.20       31.00     47.72 o 
  -7  12   7       37.45       93.10     45.53 o 
  -6  12   7      155.81      143.27     34.16 o 
  -5  12   7      325.88      295.42     53.70 o 
  -4  12   7        9.27       23.22     40.16 o 
  -3  12   7        1.54        0.04     47.26 o 
  -2  12   7       13.72       11.25     42.40 o 
  -1  12   7        6.17        0.04     41.28 o 
   0  12   7      251.88      196.81     26.95 o 
   1  12   7      218.04      245.98     29.39 o 
   2  12   7        2.29        0.05     33.05 o 
   3  12   7      122.85       50.14     58.90 o 
   4  12   7      342.53      330.50     36.19 o 
   5  12   7       46.38       27.92     48.91 o 
   6  12   7       20.22       29.22     46.68 o 
   7  12   7        1.84       17.24     20.91 o 
   8  12   7       64.97        7.61     54.24 o 
 -10  13   7        3.81       79.85     46.64 o 
  -9  13   7        0.24       11.78     47.14 o 
  -8  13   7        7.18       22.40     48.36 o 
  -7  13   7      121.71      152.88     52.31 o 
  -6  13   7        0.10        8.49     50.19 o 
  -5  13   7       16.42        0.04     51.58 o 
  -4  13   7        0.01        0.04     48.16 o 
  -3  13   7       19.54       72.09     36.96 o 
  -2  13   7       33.19        0.04     43.99 o 
  -1  13   7       12.10       74.40     39.45 o 
   0  13   7        8.37        0.05     32.88 o 
   1  13   7      178.57      186.55     26.92 o 
   2  13   7       59.64        0.04     52.20 o 
   3  13   7       41.17        0.04     49.75 o 
   4  13   7        9.21       89.09     46.66 o 
   5  13   7       13.14       14.24     48.01 o 
   6  13   7        5.21        9.28     46.77 o 
   7  13   7        2.78        0.05     50.80 o 
  -8  14   7        3.61        0.05     56.12 o 
  -7  14   7        0.17        0.05     50.63 o 
  -6  14   7      146.40      127.57     53.87 o 
  -5  14   7       67.08      113.52     46.73 o 
  -4  14   7       30.40       19.16     50.80 o 
  -3  14   7        6.81       18.88     45.47 o 
  -2  14   7       65.97        6.79     49.30 o 
  -1  14   7       51.83       50.96     52.64 o 
   0  14   7      186.83      134.18     22.78 o 
   1  14   7       96.54       91.75     30.34 o 
   2  14   7       87.70      123.55     55.81 o 
   3  14   7       10.91        1.81     48.49 o 
   4  14   7       97.67      148.84     47.43 o 
   5  14   7        0.03       75.15     39.91 o 
  -5  15   7        8.80        0.05     53.81 o 
  -4  15   7       33.81        0.05     54.89 o 
  -3  15   7       14.51        0.04     55.90 o 
  -2  15   7        3.17       50.10     43.00 o 
  -1  15   7        2.35       40.82     46.28 o 
   0  15   7       17.49        4.03     35.96 o 
   1  15   7        0.23       23.73     34.40 o 
   2  15   7        0.31       48.05     41.90 o 
 -16   0   8        2.84       17.44     44.15 o 
 -14   0   8      141.32       43.53     52.92 o 
 -12   0   8      109.53      147.89     25.62 o 
 -10   0   8     1029.24     1095.78     40.22 o 
  -8   0   8      208.62      241.33     19.94 o 
  -6   0   8     7019.33     8268.31     77.84 o 
  -4   0   8      508.50      486.14     20.05 o 
  -2   0   8     1559.61     1672.83     38.01 o 
   0   0   8     1615.11     1543.43     25.53 o 
   2   0   8     3420.77     3280.89     35.19 o 
   4   0   8      470.33      478.73     23.11 o 
   6   0   8     3044.68     2959.01     59.54 o 
   8   0   8     1032.76     1208.94     59.93 o 
  10   0   8       16.86        0.04     40.55 o 
  12   0   8        0.70        0.04     46.46 o 
 -17   1   8       10.98       39.94     30.48 o 
 -16   1   8       19.46       33.06     44.65 o 
 -15   1   8       67.84        1.77     47.72 o 
 -14   1   8       46.77        0.04     54.84 o 
 -13   1   8      543.29      554.78     37.84 o 
 -12   1   8     1319.16     1198.34     50.87 o 
 -11   1   8        6.80        4.65     31.31 o 
 -10   1   8        4.18        0.02     33.96 o 
  -9   1   8       22.70       48.09     14.25 o 
  -8   1   8      249.46      294.07     22.42 o 
  -7   1   8      224.92      224.96     21.01 o 
  -6   1   8      430.58      432.62     21.48 o 
  -5   1   8     2398.96     2506.79     41.90 o 
  -4   1   8     8897.45     8728.82     75.59 o 
  -3   1   8     1267.11     1010.42     26.97 o 
  -2   1   8     2625.60     2007.87     51.07 o 
  -1   1   8      798.80      777.10     24.10 o 
   0   1   8        0.06        4.39     14.40 o 
   1   1   8      113.46      135.99     10.63 o 
   2   1   8      159.17      179.47     10.91 o 
   3   1   8     1026.85     1024.13     30.10 o 
   4   1   8     4959.02     5341.00     70.03 o 
   5   1   8        0.53        0.02     29.44 o 
   6   1   8      447.15      431.14     26.59 o 
   7   1   8       49.51       61.50     38.28 o 
   8   1   8     1011.74     1171.50     48.40 o 
   9   1   8      164.13      165.27     27.36 o 
  10   1   8       33.96        0.04     47.50 o 
  11   1   8        8.30       18.37     40.57 o 
  12   1   8       74.02       85.34     49.95 o 
  13   1   8        0.00        0.05     45.54 o 
 -17   2   8        0.53        2.14     46.93 o 
 -16   2   8       12.75        0.04     52.41 o 
 -15   2   8        3.76        0.04     48.36 o 
 -14   2   8      241.32      197.84     32.92 o 
 -13   2   8      210.28      238.53     32.57 o 
 -12   2   8       44.62       14.35     42.47 o 
 -11   2   8      598.65      556.88     36.12 o 
 -10   2   8      902.72      990.17     38.21 o 
  -9   2   8       85.52       89.24     16.98 o 
  -8   2   8       93.31       36.18     30.36 o 
  -7   2   8     2856.19     3297.72     54.49 o 
  -6   2   8      469.61      632.99     24.94 o 
  -5   2   8     3678.44     3429.34     53.17 o 
  -4   2   8      310.97      308.49     21.56 o 
  -3   2   8      583.56      529.42     26.83 o 
  -2   2   8     1705.97     1901.98     41.43 o 
  -1   2   8     3667.03     3548.77     49.19 o 
   0   2   8       51.09       29.28     11.56 o 
   1   2   8      326.62      346.77     15.24 o 
   2   2   8      474.63      410.01     16.49 o 
   3   2   8      967.35      999.31     30.05 o 
   4   2   8      233.14      280.49     19.32 o 
   5   2   8     1699.12     1825.66     44.81 o 
   6   2   8      106.80       20.16     34.78 o 
   7   2   8      394.05      477.36     40.68 o 
   8   2   8      306.20      301.92     29.20 o 
   9   2   8       90.97      109.48     41.63 o 
  10   2   8       92.18       83.42     43.09 o 
  11   2   8      128.27      131.56     47.08 o 
  12   2   8        1.45        0.04     48.78 o 
  13   2   8        1.85       71.82     39.45 o 
 -16   3   8       45.94       41.90     52.06 o 
 -15   3   8       21.64        9.13     44.96 o 
 -14   3   8       46.57       86.84     45.49 o 
 -13   3   8        2.07        0.04     48.89 o 
 -12   3   8      792.82      903.98     47.50 o 
 -11   3   8      128.67      107.43     21.28 o 
 -10   3   8      267.19      275.11     25.53 o 
  -9   3   8       33.69        0.02     29.33 o 
  -8   3   8        6.86       38.66     25.32 o 
  -7   3   8     1434.27     1352.32     39.89 o 
  -6   3   8        7.42       24.45     20.15 o 
  -5   3   8     4495.80     5022.14     62.78 o 
  -4   3   8     5996.22     6291.37     67.43 o 
  -3   3   8      560.61      532.66     24.46 o 
  -2   3   8       14.70        0.02     19.18 o 
  -1   3   8      281.68      210.76     24.12 o 
   0   3   8     2356.90     2668.82     34.77 o 
   1   3   8     1668.63     1691.84     27.01 o 
   2   3   8        7.69       10.45     15.39 o 
   3   3   8      122.43      126.95     15.26 o 
   4   3   8      165.19      148.65     18.15 o 
   5   3   8       73.39       76.52     28.69 o 
   6   3   8        1.80        0.02     31.51 o 
   7   3   8      311.25      311.67     27.03 o 
   8   3   8      876.47      907.71     42.38 o 
   9   3   8       55.57        7.90     40.29 o 
  10   3   8       84.07       64.92     46.40 o 
  11   3   8       80.07       63.04     44.28 o 
  12   3   8        1.24        0.05     44.39 o 
  13   3   8       48.18       61.66     47.01 o 
 -16   4   8        2.64        0.05     52.52 o 
 -15   4   8       84.02       97.29     48.86 o 
 -14   4   8      491.88      531.12     45.21 o 
 -13   4   8       59.35       79.91     44.35 o 
 -12   4   8        8.77        0.04     38.92 o 
 -11   4   8       15.28       23.92     39.40 o 
 -10   4   8      311.35      306.31     25.18 o 
  -9   4   8        2.76        6.26     28.65 o 
  -8   4   8        1.28        0.02     27.83 o 
  -7   4   8     1930.69     1909.70     46.81 o 
  -6   4   8     2280.67     2417.09     48.44 o 
  -5   4   8       19.50       28.67     22.32 o 
  -4   4   8      159.33      174.27     17.11 o 
  -3   4   8      634.66      609.69     33.05 o 
  -2   4   8     1308.42     1338.42     34.07 o 
  -1   4   8     1588.21     1525.20     36.87 o 
   0   4   8       63.91       32.99     17.84 o 
   1   4   8      204.58      204.37     14.88 o 
   2   4   8       81.17       78.08     13.21 o 
   3   4   8      301.38      254.42     19.74 o 
   4   4   8       18.17       41.54     23.02 o 
   5   4   8       29.06        0.02     31.71 o 
   6   4   8      275.02      285.78     23.77 o 
   7   4   8      318.15      363.13     29.42 o 
   8   4   8       21.53        0.04     39.03 o 
   9   4   8       48.20      102.18     21.28 o 
  10   4   8        4.09        0.04     43.82 o 
  11   4   8      120.14       37.13     48.25 o 
  12   4   8        1.36        0.05     47.45 o 
  13   4   8        2.15        0.05     51.11 o 
 -16   5   8       18.57        0.05     49.86 o 
 -15   5   8       26.67        0.04     52.44 o 
 -14   5   8        3.75       26.55     40.55 o 
 -13   5   8       47.68       22.73     49.09 o 
 -12   5   8      241.78      246.91     31.58 o 
 -11   5   8      378.44      379.87     32.09 o 
 -10   5   8      172.41      197.66     24.50 o 
  -9   5   8       41.22        0.02     36.63 o 
  -8   5   8     1008.03      991.03     37.99 o 
  -7   5   8      446.01      456.61     29.48 o 
  -6   5   8        1.62       17.53     23.17 o 
  -5   5   8       73.29      100.05     14.57 o 
  -4   5   8     2407.52     2614.20     49.59 o 
  -3   5   8     1986.78     1972.19     44.92 o 
  -2   5   8      752.62      786.12     38.65 o 
  -1   5   8      159.74      162.47     18.39 o 
   0   5   8       73.45       44.41      9.53 o 
   1   5   8     1575.30     1575.25     32.85 o 
   2   5   8       20.24       28.27     17.00 o 
   3   5   8      306.42      278.11     22.82 o 
   4   5   8      890.61      857.27     33.96 o 
   5   5   8       31.88       61.23     32.06 o 
   6   5   8       28.56        0.02     36.03 o 
   7   5   8       77.46       47.48     34.60 o 
   8   5   8        2.28        0.04     35.74 o 
   9   5   8       28.34       22.54     36.63 o 
  10   5   8       54.71       49.06     40.33 o 
  11   5   8       60.80       73.23     42.23 o 
  12   5   8       10.59        0.05     47.04 o 
 -15   6   8       21.72        0.04     58.41 o 
 -14   6   8      198.95      264.97     35.21 o 
 -13   6   8       13.11       49.08     45.38 o 
 -12   6   8      143.51       73.50     44.72 o 
 -11   6   8      278.33      319.85     29.86 o 
 -10   6   8        3.53       54.55     18.59 o 
  -9   6   8       53.75       68.86     20.38 o 
  -8   6   8       28.50       18.44     30.05 o 
  -7   6   8      825.95      928.03     35.21 o 
  -6   6   8      134.09       65.45     32.04 o 
  -5   6   8      109.69       97.71     16.74 o 
  -4   6   8        4.56        9.31     12.17 o 
  -3   6   8      443.39      527.11     24.98 o 
  -2   6   8      377.06      372.07     22.87 o 
  -1   6   8      792.09      856.96     31.95 o 
   0   6   8        0.77        0.02     18.39 o 
   1   6   8        6.74        7.14     18.65 o 
   2   6   8      947.40      964.33     25.36 o 
   3   6   8       11.88        0.02     29.92 o 
   4   6   8       54.43       82.78     17.44 o 
   5   6   8      500.12      426.84     30.39 o 
   6   6   8     1263.25     1198.33     44.03 o 
   7   6   8      241.08      198.50     29.44 o 
   8   6   8        0.31        0.04     41.01 o 
   9   6   8       27.95       32.37     36.69 o 
  10   6   8       17.64        0.04     41.43 o 
  11   6   8       21.29       55.21     39.03 o 
  12   6   8       11.50        0.05     48.60 o 
 -15   7   8       31.87       31.09     55.04 o 
 -14   7   8       52.81        0.04     59.07 o 
 -13   7   8      404.59      324.90     42.36 o 
 -12   7   8       17.09        0.04     43.48 o 
 -11   7   8      251.59      212.35     32.99 o 
 -10   7   8        2.20        0.04     42.71 o 
  -9   7   8       32.53       67.63     36.82 o 
  -8   7   8      400.92      416.78     30.83 o 
  -7   7   8      304.84      286.44     27.98 o 
  -6   7   8       46.23       20.86     33.85 o 
  -5   7   8      114.96      130.56     19.07 o 
  -4   7   8     1107.76     1120.58     37.69 o 
  -3   7   8      200.47      186.60     22.82 o 
  -2   7   8        1.41        0.02     29.53 o 
  -1   7   8       28.57       28.91     30.37 o 
   0   7   8        4.16       18.37     19.94 o 
   1   7   8      531.66      556.96     21.98 o 
   2   7   8      135.41      154.75     14.77 o 
   3   7   8      245.56      262.27     23.90 o 
   4   7   8      984.72     1010.15     39.80 o 
   5   7   8      379.10      302.67     56.65 o 
   6   7   8      112.90       43.24     43.42 o 
   7   7   8       69.55       35.85     39.76 o 
   8   7   8       28.66        0.04     43.42 o 
   9   7   8       11.51       30.89     39.36 o 
  10   7   8        6.34        0.04     45.51 o 
  11   7   8        0.27        0.05     47.87 o 
  12   7   8        2.79       69.68     46.46 o 
 -14   8   8        4.19        0.04     58.32 o 
 -13   8   8       21.96       55.94     46.81 o 
 -12   8   8      105.86        0.04     54.49 o 
 -11   8   8      371.21      300.89     36.85 o 
 -10   8   8      881.14      832.51     47.63 o 
  -9   8   8      227.24      153.28     49.84 o 
  -8   8   8       29.45       74.62     35.97 o 
  -7   8   8      854.61      949.29     42.43 o 
  -6   8   8      582.37      604.13     32.68 o 
  -5   8   8      264.58      243.82     25.67 o 
  -4   8   8       16.27       30.23     29.72 o 
  -3   8   8       26.27       26.53     29.44 o 
  -2   8   8      363.65      344.22     24.65 o 
  -1   8   8      935.95      967.95     37.58 o 
   0   8   8      150.92      113.16     28.07 o 
   1   8   8       26.97       20.42     22.38 o 
   2   8   8        3.43        0.04     23.42 o 
   3   8   8      679.88      665.81     37.99 o 
   4   8   8      159.56      188.05     29.79 o 
   5   8   8       70.84       49.59     43.66 o 
   6   8   8      117.16       63.49     43.82 o 
   7   8   8        3.91        0.04     39.67 o 
   8   8   8        5.51        0.04     41.28 o 
   9   8   8       44.97       43.95     38.76 o 
  10   8   8        0.01       34.99     37.91 o 
  11   8   8        0.74        0.05     45.93 o 
 -14   9   8       24.79       73.89     51.93 o 
 -13   9   8       31.05       69.19     27.48 o 
 -12   9   8       95.87       78.63     29.30 o 
 -11   9   8      102.20      122.91     28.49 o 
 -10   9   8        1.88       52.70     41.70 o 
  -9   9   8        6.63       63.66     40.77 o 
  -8   9   8        3.57        0.02     44.57 o 
  -7   9   8       60.01        0.02     46.42 o 
  -6   9   8      889.21      894.17     43.86 o 
  -5   9   8      658.46      716.92     37.47 o 
  -4   9   8       80.15      109.17     20.24 o 
  -3   9   8        6.03        0.02     35.94 o 
  -2   9   8       13.75       24.70     31.55 o 
  -1   9   8       29.56        0.02     35.66 o 
   0   9   8       34.42       36.78     22.05 o 
   1   9   8      139.31      177.24     16.69 o 
   2   9   8        7.66       10.94     23.24 o 
   3   9   8       51.64        0.02     41.54 o 
   4   9   8      204.77      158.32     52.44 o 
   5   9   8      452.78      582.15     54.11 o 
   6   9   8        1.66       58.21     36.78 o 
   7   9   8        1.62        0.04     42.54 o 
   8   9   8        0.64        0.05     37.42 o 
   9   9   8       17.40        0.04     49.42 o 
  10   9   8       13.11        0.05     49.08 o 
 -13  10   8       38.44        4.17     49.81 o 
 -12  10   8       16.26       41.32     45.69 o 
 -11  10   8       29.04       19.41     47.72 o 
 -10  10   8      198.85      211.16     54.05 o 
  -9  10   8       12.41        0.04     52.59 o 
  -8  10   8      249.85       48.98     62.49 o 
  -7  10   8      711.01      732.77     45.98 o 
  -6  10   8     1508.83     1459.62     77.86 o 
  -5  10   8        3.04       23.92     32.81 o 
  -4  10   8       33.19        0.04     39.05 o 
  -3  10   8       50.00       50.56     35.74 o 
  -2  10   8      444.40      370.68     31.86 o 
  -1  10   8       53.66       11.93     40.99 o 
   0  10   8      166.46      184.90     17.53 o 
   1  10   8       15.81       41.96     24.56 o 
   2  10   8      169.93      141.63     25.29 o 
   3  10   8     1355.16     1346.69     55.39 o 
   4  10   8       81.23      118.26     27.39 o 
   5  10   8       53.41       83.90     39.56 o 
   6  10   8      220.67      208.09     33.21 o 
   7  10   8        6.48        0.04     47.78 o 
   8  10   8       10.41       66.95     36.78 o 
   9  10   8        0.05       12.79     46.09 o 
 -12  11   8        3.90        0.04     56.72 o 
 -11  11   8       10.57        0.04     51.14 o 
 -10  11   8        5.38       57.15     37.97 o 
  -9  11   8        1.02       56.18     40.75 o 
  -8  11   8       53.21       43.42     48.97 o 
  -7  11   8       53.45       63.88     53.60 o 
  -6  11   8      109.67       60.68     46.40 o 
  -5  11   8       82.97      117.36     41.30 o 
  -4  11   8        3.54        0.04     40.18 o 
  -3  11   8       60.40      104.67     23.60 o 
  -2  11   8       18.41       14.77     21.68 o 
  -1  11   8      282.90      170.36     26.81 o 
   0  11   8       22.55       47.47     28.62 o 
   1  11   8      127.79      153.45     18.94 o 
   2  11   8      120.88      135.06     20.48 o 
   3  11   8      404.15      379.36     41.92 o 
   4  11   8      432.59      522.98     39.65 o 
   5  11   8       85.47      119.60     26.29 o 
   6  11   8       29.73        0.04     44.81 o 
   7  11   8        3.30       34.62     36.30 o 
   8  11   8       33.40        0.04     56.93 o 
   9  11   8       99.87       21.34     56.60 o 
 -11  12   8      138.88      184.57     31.03 o 
 -10  12   8        7.68       26.86     49.83 o 
  -9  12   8       48.26      128.64     27.32 o 
  -8  12   8       14.61       36.58     48.36 o 
  -7  12   8        4.25        0.04     56.16 o 
  -6  12   8       32.22        0.04     47.34 o 
  -5  12   8       63.81       46.84     46.84 o 
  -4  12   8        0.42       13.32     40.77 o 
  -3  12   8        1.02       26.24     36.25 o 
  -2  12   8      140.92      162.76     28.65 o 
  -1  12   8       65.95       85.95     26.68 o 
   0  12   8      468.11      456.50     31.03 o 
   1  12   8       81.63       81.44     24.17 o 
   2  12   8      101.27      113.36     25.89 o 
   3  12   8     1739.32     1892.96     69.02 o 
   4  12   8      190.17      120.05     59.93 o 
   5  12   8        6.32       84.59     44.12 o 
   6  12   8      137.73      104.46     53.96 o 
   7  12   8        5.02        0.05     53.30 o 
  -9  13   8        7.89        0.05     50.70 o 
  -8  13   8       25.92       71.66     44.15 o 
  -7  13   8        8.89        0.04     52.31 o 
  -6  13   8        3.01        3.44     47.17 o 
  -5  13   8       72.41        0.04     51.05 o 
  -4  13   8        5.81       21.06     41.08 o 
  -3  13   8       51.36       31.97     47.68 o 
  -2  13   8       63.92       75.72     26.28 o 
  -1  13   8      103.03      134.77     44.14 o 
   0  13   8       13.87        0.05     38.46 o 
   1  13   8       49.13       37.93     24.26 o 
   2  13   8       23.08       38.19     47.04 o 
   3  13   8       67.22        0.04     57.38 o 
   4  13   8      873.40      878.14     76.28 o 
   5  13   8       60.54       31.09     52.59 o 
   6  13   8       13.35        0.04     57.42 o 
  -7  14   8       59.70       31.27     58.17 o 
  -6  14   8       80.08       93.50     32.39 o 
  -5  14   8        0.31       55.79     41.87 o 
  -4  14   8       31.32       53.08     46.48 o 
  -3  14   8       11.48        0.04     50.59 o 
  -2  14   8      118.89       48.42     54.36 o 
  -1  14   8       95.35       91.89     47.26 o 
   0  14   8      167.98      161.70     23.99 o 
   1  14   8       46.35       73.61     35.64 o 
   2  14   8       12.61        9.04     52.52 o 
   3  14   8        5.07        0.04     59.89 o 
   4  14   8       43.50        0.04     59.69 o 
  -4  15   8        5.19        0.04     62.20 o 
  -3  15   8        0.09       20.97     47.12 o 
  -2  15   8       91.91        0.04     63.86 o 
  -1  15   8       13.69       68.11     41.70 o 
   0  15   8        6.98       18.41     35.04 o 
   1  15   8       81.66       79.41     28.12 o 
 -17   0   9        0.76        0.05     54.84 o 
 -15   0   9       58.92      129.93     26.90 o 
 -13   0   9       14.10        0.04     45.25 o 
 -11   0   9       74.76       77.66     37.69 o 
  -9   0   9      904.49      980.63     36.98 o 
  -7   0   9     3299.40     3945.42     42.42 o 
  -5   0   9      642.75      689.36     25.12 o 
  -3   0   9       70.00       65.45     21.61 o 
  -1   0   9     4665.84     4430.32     54.80 o 
   1   0   9      162.55      165.89     14.47 o 
   3   0   9     1663.91     1731.22     42.27 o 
   5   0   9       11.96       44.37     27.01 o 
   7   0   9     1515.30     1656.66     65.32 o 
   9   0   9     1391.81     1487.34     70.43 o 
  11   0   9      100.42      119.60     43.24 o 
  13   0   9        7.40        0.04     57.46 o 
 -17   1   9       24.02        0.05     53.96 o 
 -16   1   9        9.66       29.28     47.19 o 
 -15   1   9        0.14        0.04     45.86 o 
 -14   1   9        0.74        0.04     49.66 o 
 -13   1   9     1588.14     1556.40     57.97 o 
 -12   1   9       25.08       77.91     22.82 o 
 -11   1   9       10.83        0.02     35.50 o 
 -10   1   9       61.36       52.75     32.64 o 
  -9   1   9      146.99      139.80     18.72 o 
  -8   1   9     2545.92     2592.55     53.16 o 
  -7   1   9     1658.52     1699.46     41.74 o 
  -6   1   9      328.78      277.55     19.45 o 
  -5   1   9     1217.19     1323.81     32.92 o 
  -4   1   9      935.04      759.87     33.30 o 
  -3   1   9      523.86      494.40     20.77 o 
  -2   1   9      128.07      126.39     22.51 o 
  -1   1   9      292.53      306.93     16.67 o 
   0   1   9     3610.49     3671.63     40.24 o 
   1   1   9     4047.79     4195.89     44.74 o 
   2   1   9      149.27      167.98     11.93 o 
   3   1   9       24.97       61.28     12.33 o 
   4   1   9     1618.64     1822.46     44.35 o 
   5   1   9      111.19      121.50     20.51 o 
   6   1   9      182.82      160.99     22.76 o 
   7   1   9      408.16      415.59     29.77 o 
   8   1   9       48.64        0.02     45.32 o 
   9   1   9       35.33       36.10     41.37 o 
  10   1   9       23.52        0.04     45.93 o 
  11   1   9        1.01        0.04     43.26 o 
  12   1   9       51.74       50.58     45.78 o 
  13   1   9        0.91       53.10     41.46 o 
 -17   2   9        0.12        0.05     57.11 o 
 -16   2   9        1.09        0.04     54.18 o 
 -15   2   9      100.13      133.12     28.44 o 
 -14   2   9      392.03      379.06     37.36 o 
 -13   2   9      120.55       62.09     52.72 o 
 -12   2   9      115.46      138.66     43.09 o 
 -11   2   9        0.70        0.02     33.83 o 
 -10   2   9     1967.62     2048.07     55.77 o 
  -9   2   9        0.31        0.02     25.29 o 
  -8   2   9      256.50      304.94     23.17 o 
  -7   2   9      213.08      282.61     20.82 o 
  -6   2   9     1142.62     1095.91     33.65 o 
  -5   2   9     2659.26     2916.52     51.27 o 
  -4   2   9       17.30        0.62     22.51 o 
  -3   2   9     4617.81     4735.17     64.43 o 
  -2   2   9      836.68      758.73     32.68 o 
  -1   2   9       59.19       61.28     12.66 o 
   0   2   9       40.64       39.40     16.41 o 
   1   2   9     2293.05     2527.68     36.27 o 
   2   2   9        5.29        0.02     17.13 o 
   3   2   9      304.97      339.23     22.71 o 
   4   2   9        2.11       24.59     24.12 o 
   5   2   9        8.16        0.02     34.14 o 
   6   2   9      733.94      739.24     34.46 o 
   7   2   9      439.85      433.50     49.66 o 
   8   2   9       33.05        0.02     42.63 o 
   9   2   9      540.83      534.84     40.79 o 
  10   2   9      265.99      331.31     31.14 o 
  11   2   9       89.43      140.27     25.62 o 
  12   2   9       24.97       28.16     43.70 o 
  13   2   9        1.34        0.05     50.12 o 
 -16   3   9       10.38        1.99     47.78 o 
 -15   3   9       20.77       49.59     41.35 o 
 -14   3   9       29.88        0.04     44.68 o 
 -13   3   9      147.10      198.99     29.46 o 
 -12   3   9      101.99        0.02     48.53 o 
 -11   3   9        3.02        0.04     32.92 o 
 -10   3   9      190.90      188.71     25.20 o 
  -9   3   9        5.54        0.02     31.02 o 
  -8   3   9      111.73       98.02     19.56 o 
  -7   3   9     1367.97     1332.23     39.43 o 
  -6   3   9      669.59      697.51     28.00 o 
  -5   3   9      909.13      943.36     30.30 o 
  -4   3   9        2.19        0.02     21.83 o 
  -3   3   9       28.06       33.96     22.42 o 
  -2   3   9      309.86      298.95     26.44 o 
  -1   3   9     2456.32     2364.39     43.28 o 
   0   3   9     1004.54      975.47     22.10 o 
   1   3   9      209.52      206.57     12.88 o 
   2   3   9      370.74      335.66     15.61 o 
   3   3   9      401.77      388.63     22.80 o 
   4   3   9      253.71      237.67     20.22 o 
   5   3   9       21.74       23.15     28.84 o 
   6   3   9      384.67      386.58     29.04 o 
   7   3   9      731.54      784.62     40.79 o 
   8   3   9      113.89      128.11     23.20 o 
   9   3   9       59.16       82.98     41.50 o 
  10   3   9        2.97       33.21     37.66 o 
  11   3   9        2.76        9.86     42.43 o 
  12   3   9       99.49       88.97     26.20 o 
 -16   4   9       15.20        0.05     50.32 o 
 -15   4   9       96.94       60.15     56.45 o 
 -14   4   9      113.23       70.72     51.20 o 
 -13   4   9       49.51       85.38     26.48 o 
 -12   4   9       22.31        0.04     44.78 o 
 -11   4   9      401.27      388.65     32.64 o 
 -10   4   9      428.85      454.60     30.48 o 
  -9   4   9       33.53       33.10     29.26 o 
  -8   4   9      467.48      536.21     28.31 o 
  -7   4   9        8.54        0.02     28.29 o 
  -6   4   9       69.35       83.35     17.51 o 
  -5   4   9      257.86      232.04     19.62 o 
  -4   4   9       19.91        0.02     25.03 o 
  -3   4   9     2729.89     3200.74     59.45 o 
  -2   4   9     2490.11     2614.56     48.75 o 
  -1   4   9       15.22       17.35     23.37 o 
   0   4   9      369.46      364.26     18.06 o 
   1   4   9     1213.76     1321.12     28.42 o 
   2   4   9     1127.00     1176.24     28.47 o 
   3   4   9      660.61      763.74     32.30 o 
   4   4   9      145.66      143.29     19.12 o 
   5   4   9       60.28       81.72     31.60 o 
   6   4   9      200.97      232.18     24.72 o 
   7   4   9       37.10       64.65     33.30 o 
   8   4   9       57.55       70.52     39.05 o 
   9   4   9      227.05      237.36     28.75 o 
  10   4   9       23.19       24.79     42.87 o 
  11   4   9        1.40       67.32     38.39 o 
  12   4   9        6.17        0.05     51.18 o 
 -16   5   9       34.64       71.36     44.72 o 
 -15   5   9       11.72        0.04     49.26 o 
 -14   5   9       68.11       73.03     48.16 o 
 -13   5   9       32.36       16.38     43.33 o 
 -12   5   9      389.30      413.45     33.49 o 
 -11   5   9      582.49      539.06     37.11 o 
 -10   5   9       91.95      109.35     23.20 o 
  -9   5   9      280.37      278.57     26.26 o 
  -8   5   9      848.64      943.08     42.38 o 
  -7   5   9       15.71        8.56     28.23 o 
  -6   5   9       15.47       10.45     25.40 o 
  -5   5   9      343.30      368.91     21.04 o 
  -4   5   9     1176.33     1111.78     35.22 o 
  -3   5   9     2608.37     2606.86     51.97 o 
  -2   5   9        4.58       16.54     25.62 o 
  -1   5   9      354.58      287.13     22.05 o 
   0   5   9       35.36       37.69     13.54 o 
   1   5   9      231.47      243.77     16.63 o 
   2   5   9      168.99      175.75     14.78 o 
   3   5   9      807.36      895.07     33.50 o 
   4   5   9       68.25       80.57     19.14 o 
   5   5   9      818.09      785.19     38.17 o 
   6   5   9       66.21       51.93     39.21 o 
   7   5   9       37.13        8.75     40.05 o 
   8   5   9      147.10      161.33     24.48 o 
   9   5   9       28.32        1.48     41.96 o 
  10   5   9        0.60        4.79     42.10 o 
  11   5   9       35.98       43.31     49.17 o 
  12   5   9        0.08        0.05     44.32 o 
 -15   6   9        0.47        0.04     54.84 o 
 -14   6   9        0.82       29.59     45.89 o 
 -13   6   9      431.03      397.54     41.08 o 
 -12   6   9       24.95        0.04     42.27 o 
 -11   6   9      211.05      206.06     29.99 o 
 -10   6   9        2.35       44.17     35.68 o 
  -9   6   9       78.38       71.77     35.88 o 
  -8   6   9      100.12      102.36     22.18 o 
  -7   6   9      174.21      219.72     20.79 o 
  -6   6   9       60.32       83.95     27.32 o 
  -5   6   9       33.88       54.78     28.27 o 
  -4   6   9        9.66       40.60     20.93 o 
  -3   6   9      294.14      304.30     32.57 o 
  -2   6   9     1851.43     2111.64     48.93 o 
  -1   6   9     1448.88     1419.22     42.65 o 
   0   6   9        0.10        0.02     20.20 o 
   1   6   9       23.88       40.88     14.47 o 
   2   6   9      153.68      150.89     15.97 o 
   3   6   9     1522.12     1512.16     46.39 o 
   4   6   9      223.17      215.72     24.46 o 
   5   6   9       45.93       19.23     42.76 o 
   6   6   9      533.30      550.19     38.10 o 
   7   6   9      109.10      128.27     21.63 o 
   8   6   9       11.54        0.04     38.61 o 
   9   6   9      158.56      214.14     28.07 o 
  10   6   9       24.42        0.04     45.10 o 
  11   6   9       19.81        0.05     49.62 o 
  12   6   9        0.63       39.83     24.87 o 
 -15   7   9       13.22       27.06     47.61 o 
 -14   7   9       58.92        0.04     59.47 o 
 -13   7   9        6.66        0.04     52.57 o 
 -12   7   9        9.44        0.04     40.86 o 
 -11   7   9      109.63       60.71     44.70 o 
 -10   7   9      110.84      163.31     28.49 o 
  -9   7   9      400.31      382.56     31.82 o 
  -8   7   9      170.27      117.36     45.58 o 
  -7   7   9      435.39      417.03     29.90 o 
  -6   7   9       11.94       16.41     27.83 o 
  -5   7   9      355.45      386.55     25.87 o 
  -4   7   9       20.18        0.02     30.56 o 
  -3   7   9       63.54       39.89     28.03 o 
  -2   7   9      233.36      257.62     22.32 o 
  -1   7   9      135.02      162.41     18.76 o 
   0   7   9      213.34      184.46     19.01 o 
   1   7   9      133.77      148.69     18.65 o 
   2   7   9       66.76       44.43     24.08 o 
   3   7   9       47.85       26.70     34.02 o 
   4   7   9      204.02      253.12     29.09 o 
   5   7   9      144.36      166.20     27.43 o 
   6   7   9        0.91        0.04     41.10 o 
   7   7   9      113.81      134.88     24.67 o 
   8   7   9        0.17        0.07     19.49 o 
   9   7   9        0.07       24.12     35.79 o 
  10   7   9       19.26       64.10     42.69 o 
  11   7   9       12.48       54.05     42.05 o 
 -14   8   9       20.61        0.04     56.74 o 
 -13   8   9        4.59        0.04     56.91 o 
 -12   8   9      109.02      163.26     45.38 o 
 -11   8   9       89.44       58.13     46.53 o 
 -10   8   9      646.49      667.42     44.14 o 
  -9   8   9      210.74      312.04     49.50 o 
  -8   8   9      198.84      156.28     51.03 o 
  -7   8   9       73.75       43.38     44.37 o 
  -6   8   9       56.90       73.91     18.55 o 
  -5   8   9      329.08      434.82     27.56 o 
  -4   8   9      122.75      101.01     19.29 o 
  -3   8   9      184.10      274.65     21.92 o 
  -2   8   9      353.25      326.57     27.54 o 
  -1   8   9      347.81      331.53     25.82 o 
   0   8   9       23.60       15.08     21.17 o 
   1   8   9        4.58        0.04     24.35 o 
   2   8   9      162.75      168.47     19.41 o 
   3   8   9      172.65      171.27     24.81 o 
   4   8   9      351.30      358.92     31.51 o 
   5   8   9       26.48        0.02     47.04 o 
   6   8   9       19.74        0.04     42.40 o 
   7   8   9       10.10        0.04     45.16 o 
   8   8   9       13.42        0.04     41.35 o 
   9   8   9        1.31       38.90     36.78 o 
  10   8   9       34.27       43.55     49.50 o 
 -14   9   9        4.54        0.05     57.55 o 
 -13   9   9        3.70        0.04     58.35 o 
 -12   9   9      102.22      125.69     27.01 o 
 -11   9   9      120.93       80.26     50.65 o 
 -10   9   9       20.95        0.04     48.84 o 
  -9   9   9      145.11       29.41     57.33 o 
  -8   9   9      137.73      162.14     30.06 o 
  -7   9   9      430.79      397.84     33.47 o 
  -6   9   9      385.77      321.26     31.62 o 
  -5   9   9      136.89       86.15     36.82 o 
  -4   9   9      662.44      784.13     38.72 o 
  -3   9   9       44.53       60.11     19.18 o 
  -2   9   9        0.71       42.65     15.41 o 
  -1   9   9      115.11       40.46     41.83 o 
   0   9   9        1.86        0.04     25.27 o 
   1   9   9        3.93        8.07     23.82 o 
   2   9   9       61.71        0.04     28.86 o 
   3   9   9      114.20       21.39     49.97 o 
   4   9   9      194.75      100.40     56.76 o 
   5   9   9      849.05      736.76     42.74 o 
   6   9   9        9.06        0.04     36.98 o 
   7   9   9        5.93        0.04     48.31 o 
   8   9   9        2.10       38.48     37.53 o 
   9   9   9       72.01        3.57     51.80 o 
  10   9   9        0.40        0.05     48.95 o 
 -13  10   9       23.15        0.04     56.83 o 
 -12  10   9       23.64        0.04     52.55 o 
 -11  10   9       98.11       73.12     46.20 o 
 -10  10   9       12.79       63.97     40.48 o 
  -9  10   9      247.76      173.05     62.43 o 
  -8  10   9       34.91       37.75     49.51 o 
  -7  10   9      582.54      559.78     58.43 o 
  -6  10   9        1.05        0.02     48.42 o 
  -5  10   9      159.35      134.27     27.83 o 
  -4  10   9       74.78       61.72     20.13 o 
  -3  10   9       52.71        0.02     42.91 o 
  -2  10   9      271.91      270.90     27.43 o 
  -1  10   9       23.59       34.62     33.12 o 
   0  10   9       14.66        0.04     27.19 o 
   1  10   9        4.98        0.04     28.56 o 
   2  10   9      339.65      299.03     22.96 o 
   3  10   9        0.15        0.04     47.26 o 
   4  10   9      152.60      110.06     50.47 o 
   5  10   9       55.00        0.04     51.47 o 
   6  10   9       12.16        0.04     46.46 o 
   7  10   9        3.64       43.53     37.66 o 
   8  10   9        0.26        0.05     44.37 o 
   9  10   9       25.27       28.33     50.16 o 
 -12  11   9        1.13        0.05     52.28 o 
 -11  11   9        0.71       22.87     47.14 o 
 -10  11   9       33.46       23.06     29.42 o 
  -9  11   9        5.91        0.04     49.31 o 
  -8  11   9      991.55     1053.39     58.44 o 
  -7  11   9       32.92       58.87     47.43 o 
  -6  11   9        0.85        0.04     41.01 o 
  -5  11   9      272.81      224.26     37.36 o 
  -4  11   9       24.60       51.20     34.09 o 
  -3  11   9       14.62        5.45     38.90 o 
  -2  11   9      274.78      224.90     29.39 o 
  -1  11   9      145.12       81.44     43.99 o 
   0  11   9      324.46      360.02     24.26 o 
   1  11   9       11.72        0.04     34.09 o 
   2  11   9       11.39        0.04     36.29 o 
   3  11   9       24.44        0.04     54.36 o 
   4  11   9        0.21        0.04     53.60 o 
   5  11   9        1.09        0.04     44.74 o 
   6  11   9       49.01        6.81     50.26 o 
   7  11   9        2.73        0.05     47.89 o 
   8  11   9        8.02       79.47     40.68 o 
 -11  12   9        2.49       16.30     47.70 o 
 -10  12   9        0.10        0.04     56.98 o 
  -9  12   9        0.69        3.71     51.00 o 
  -8  12   9       15.46        0.04     52.42 o 
  -7  12   9      124.06      167.87     31.89 o 
  -6  12   9        2.66       69.13     40.77 o 
  -5  12   9        1.50        1.54     40.57 o 
  -4  12   9        0.02        4.54     41.56 o 
  -3  12   9       22.22        4.48     42.62 o 
  -2  12   9      246.81      290.23     34.07 o 
  -1  12   9       16.92        0.04     42.62 o 
   0  12   9       71.31       96.58     24.92 o 
   1  12   9       80.65       90.83     24.76 o 
   2  12   9        0.31       34.53     43.62 o 
   3  12   9       38.55       33.91     52.84 o 
   4  12   9        0.05        0.04     53.85 o 
   5  12   9        0.58        5.23     47.90 o 
   6  12   9       16.66       67.57     42.73 o 
   7  12   9        0.05        0.05     51.16 o 
  -9  13   9       45.86      109.61     30.61 o 
  -8  13   9        0.27       57.33     43.15 o 
  -7  13   9        2.60       12.79     53.17 o 
  -6  13   9        6.63        0.04     53.32 o 
  -5  13   9        0.54        0.04     51.11 o 
  -4  13   9        0.10       29.77     42.10 o 
  -3  13   9       10.79        4.90     41.12 o 
  -2  13   9       65.18       67.96     41.94 o 
  -1  13   9       39.71       45.53     44.46 o 
   0  13   9       86.71        5.95     38.72 o 
   1  13   9      223.71      209.09     26.73 o 
   2  13   9        1.19       18.77     50.69 o 
   3  13   9        5.20       21.02     50.23 o 
   4  13   9      188.47        0.04     71.22 o 
   5  13   9       34.97        0.04     57.24 o 
  -7  14   9       10.23        0.05     56.50 o 
  -6  14   9      200.70      174.97     35.97 o 
  -5  14   9       52.36        0.04     58.02 o 
  -4  14   9       16.57        0.05     48.23 o 
  -3  14   9        0.01       23.18     39.60 o 
  -2  14   9        2.50        0.05     41.96 o 
  -1  14   9       28.89       72.74     39.30 o 
   0  14   9        1.18       45.36     32.53 o 
   1  14   9       33.02        0.05     40.09 o 
   2  14   9      203.35      216.85     60.82 o 
   3  14   9        1.28        0.05     48.40 o 
  -3  15   9       82.56      118.22     31.73 o 
  -2  15   9        3.64        0.05     50.39 o 
  -1  15   9        0.99       75.32     42.71 o 
 -16   0  10        1.79       19.56     43.31 o 
 -14   0  10        0.72        0.04     41.90 o 
 -12   0  10     1619.46     1596.93     57.24 o 
 -10   0  10       10.50       49.50     27.28 o 
  -8   0  10       16.63       54.89     24.15 o 
  -6   0  10      318.58      323.69     21.35 o 
  -4   0  10      945.89     1025.37     29.46 o 
  -2   0  10    10289.00    10555.12     90.78 o 
   0   0  10     3788.27     3577.28     41.68 o 
   2   0  10       17.73       43.79      9.79 o 
   4   0  10       88.85       47.19     31.89 o 
   6   0  10      536.77      586.14     34.78 o 
   8   0  10       36.80       12.83     41.15 o 
  10   0  10        2.46       61.26     35.92 o 
  12   0  10       50.36        5.43     47.74 o 
 -17   1  10        4.07        0.05     51.97 o 
 -16   1  10        0.38       11.78     41.92 o 
 -15   1  10       12.15        0.04     45.09 o 
 -14   1  10       51.36       82.40     42.98 o 
 -13   1  10      122.90      137.88     28.45 o 
 -12   1  10       70.32       80.79     41.68 o 
 -11   1  10      154.55      139.87     24.19 o 
 -10   1  10       50.65       59.30     16.14 o 
  -9   1  10        0.80        0.02     27.43 o 
  -8   1  10      184.55      125.14     18.99 o 
  -7   1  10      105.03       54.22     28.87 o 
  -6   1  10      881.91      946.14     30.81 o 
  -5   1  10     3123.95     3225.01     51.58 o 
  -4   1  10     2586.82     2302.95     55.50 o 
  -3   1  10      308.45      287.39     18.81 o 
  -2   1  10       22.43        0.02     24.61 o 
  -1   1  10     3531.84     3331.54     51.18 o 
   0   1  10     3231.81     3287.00     37.99 o 
   1   1  10       23.71       12.37     17.15 o 
   2   1  10      152.31      167.23     12.33 o 
   3   1  10      440.70      479.81     24.61 o 
   4   1  10      173.20      190.52     22.85 o 
   5   1  10       41.59       55.59     19.96 o 
   6   1  10      223.67      239.78     25.71 o 
   7   1  10      191.60      212.42     25.80 o 
   8   1  10       50.13        0.02     45.69 o 
   9   1  10      212.52      241.24     29.48 o 
  10   1  10      214.41      270.67     29.72 o 
  11   1  10        0.32       43.51     39.82 o 
  12   1  10        0.11       54.56     35.92 o 
 -17   2  10        0.29       53.25     30.08 o 
 -16   2  10       25.93       37.66     48.11 o 
 -15   2  10        0.20        0.04     45.27 o 
 -14   2  10       42.51       75.17     27.08 o 
 -13   2  10        0.12        0.04     48.56 o 
 -12   2  10     1179.78     1068.52     50.58 o 
 -11   2  10        1.91        0.04     34.93 o 
 -10   2  10      222.34      257.05     23.44 o 
  -9   2  10        6.17        0.02     28.22 o 
  -8   2  10     1177.49     1305.02     40.31 o 
  -7   2  10     8704.29    10053.45     72.32 o 
  -6   2  10        8.30       49.81     23.81 o 
  -5   2  10      248.23      228.23     21.94 o 
  -4   2  10       11.05        0.02     22.31 o 
  -3   2  10       99.52      115.61     14.05 o 
  -2   2  10     1153.50      948.37     29.26 o 
  -1   2  10      307.19      314.98     19.56 o 
   0   2  10       30.99       28.23     13.50 o 
   1   2  10      590.20      638.59     26.29 o 
   2   2  10      103.15       86.00     13.61 o 
   3   2  10       78.41       55.57     30.32 o 
   4   2  10      236.80      254.75     21.90 o 
   5   2  10      527.74      504.70     31.42 o 
   6   2  10      150.86      146.73     26.68 o 
   7   2  10      408.46      444.20     31.09 o 
   8   2  10        3.70        0.02     44.87 o 
   9   2  10      288.50      302.16     33.32 o 
  10   2  10      295.94      255.37     36.61 o 
  11   2  10       10.62       23.66     42.89 o 
  12   2  10       16.97        0.05     42.49 o 
 -16   3  10        2.59        0.04     54.31 o 
 -15   3  10       15.16        0.04     49.31 o 
 -14   3  10       96.57       91.71     48.16 o 
 -13   3  10       19.75       66.20     41.68 o 
 -12   3  10       15.35       15.11     40.07 o 
 -11   3  10       58.35        0.02     41.79 o 
 -10   3  10      446.33      457.82     32.90 o 
  -9   3  10      193.23      174.88     21.99 o 
  -8   3  10     3028.80     3111.48     64.90 o 
  -7   3  10      148.23      148.27     20.73 o 
  -6   3  10        9.98       22.45     21.50 o 
  -5   3  10      339.62      363.89     20.46 o 
  -4   3  10      199.00      169.09     18.19 o 
  -3   3  10      595.72      604.95     26.75 o 
  -2   3  10     1189.18      949.07     43.44 o 
  -1   3  10     1170.22     1182.50     32.74 o 
   0   3  10     4506.14     4833.08     52.75 o 
   1   3  10        0.30        0.02     17.62 o 
   2   3  10       79.85       72.04     11.11 o 
   3   3  10      371.95      359.48     23.22 o 
   4   3  10       35.22        0.02     29.22 o 
   5   3  10      221.95      200.24     39.76 o 
   6   3  10        0.30       11.25     33.92 o 
   7   3  10      383.25      441.33     32.92 o 
   8   3  10      242.70      220.64     27.41 o 
   9   3  10      325.02      326.75     32.81 o 
  10   3  10      144.87       31.64     55.26 o 
  11   3  10       24.28        0.04     47.94 o 
  12   3  10        0.40        0.05     46.22 o 
 -16   4  10       21.43        0.05     51.56 o 
 -15   4  10       55.72       64.39     47.68 o 
 -14   4  10        0.54        0.04     42.60 o 
 -13   4  10      305.72      296.87     35.61 o 
 -12   4  10       34.36        0.04     41.57 o 
 -11   4  10      762.99      763.12     41.12 o 
 -10   4  10      264.56      253.54     26.26 o 
  -9   4  10       43.12       53.74     17.33 o 
  -8   4  10       82.49       26.35     31.84 o 
  -7   4  10      233.09      219.54     21.54 o 
  -6   4  10        0.01        3.40     21.43 o 
  -5   4  10       52.41       63.99     14.44 o 
  -4   4  10       38.17       28.58     24.39 o 
  -3   4  10     2094.35     2072.88     44.34 o 
  -2   4  10     3919.10     3739.00     62.29 o 
  -1   4  10      148.54      199.85     21.10 o 
   0   4  10      248.66      238.57     14.89 o 
   1   4  10     1668.06     1614.66     29.84 o 
   2   4  10     1708.15     1573.40     33.43 o 
   3   4  10       74.33       54.64     15.39 o 
   4   4  10       56.61        0.02     34.09 o 
   5   4  10     1237.22     1183.61     44.45 o 
   6   4  10     1662.92     1646.52     53.03 o 
   7   4  10        3.69        0.04     39.89 o 
   8   4  10       11.39       44.01     36.18 o 
   9   4  10      109.38      109.24     32.74 o 
  10   4  10      179.38       53.49     59.63 o 
  11   4  10       46.82       40.40     49.77 o 
  12   4  10        1.16       20.90     40.80 o 
 -16   5  10        4.75       52.06     28.89 o 
 -15   5  10        0.29        0.04     50.50 o 
 -14   5  10        5.39       28.76     46.75 o 
 -13   5  10       35.32       58.43     25.27 o 
 -12   5  10      356.60      263.42     33.45 o 
 -11   5  10      252.47      310.70     30.74 o 
 -10   5  10      214.96      231.36     28.86 o 
  -9   5  10     1631.11     1738.56     50.37 o 
  -8   5  10     1480.72     1484.75     47.19 o 
  -7   5  10        2.92       28.71     25.42 o 
  -6   5  10      183.83      162.36     17.91 o 
  -5   5  10       16.09        0.02     27.47 o 
  -4   5  10      437.25      490.01     24.92 o 
  -3   5  10      215.08      183.91     18.26 o 
  -2   5  10      607.76      645.65     40.91 o 
  -1   5  10     2516.05     2751.36     54.67 o 
   0   5  10      668.36      643.73     21.96 o 
   1   5  10      355.39      366.77     17.73 o 
   2   5  10      161.24      172.97     14.57 o 
   3   5  10      718.78      786.76     33.91 o 
   4   5  10      775.68      812.47     37.73 o 
   5   5  10      285.96      205.62     27.69 o 
   6   5  10       36.93       48.82     36.19 o 
   7   5  10       60.84       56.63     37.09 o 
   8   5  10       43.03       19.96     41.68 o 
   9   5  10       18.81        0.04     47.21 o 
  10   5  10        1.76       26.73     43.44 o 
  11   5  10       29.48       54.16     46.39 o 
 -15   6  10        8.62        0.04     54.31 o 
 -14   6  10        4.54        0.04     58.50 o 
 -13   6  10        0.02       34.51     39.73 o 
 -12   6  10       32.15       63.15     24.32 o 
 -11   6  10        1.99       17.13     35.30 o 
 -10   6  10      408.54      254.73     51.58 o 
  -9   6  10       14.00        6.13     33.03 o 
  -8   6  10      243.69      287.88     24.08 o 
  -7   6  10       65.61       24.45     31.22 o 
  -6   6  10        0.03        8.84     25.98 o 
  -5   6  10       49.93        0.02     29.55 o 
  -4   6  10        8.17        0.02     26.62 o 
  -3   6  10       36.22        0.90     29.68 o 
  -2   6  10     1286.82     1365.11     42.27 o 
  -1   6  10       59.90      117.31     18.13 o 
   0   6  10       16.05       33.74     19.54 o 
   1   6  10       31.68       52.79     14.25 o 
   2   6  10       39.95       33.16     11.66 o 
   3   6  10       94.82       96.87     23.44 o 
   4   6  10      315.74      316.67     29.00 o 
   5   6  10      415.77      387.04     32.61 o 
   6   6  10      265.94      249.60     27.26 o 
   7   6  10        9.57       20.71     38.17 o 
   8   6  10        7.07        7.45     39.25 o 
   9   6  10        8.26        0.04     45.95 o 
  10   6  10       45.64       74.46     41.81 o 
  11   6  10       99.20       80.22     51.53 o 
 -15   7  10       35.53       12.57     52.84 o 
 -14   7  10        0.00        0.04     50.91 o 
 -13   7  10       58.57        0.04     52.31 o 
 -12   7  10        8.70        8.07     42.60 o 
 -11   7  10       46.09       72.26     40.05 o 
 -10   7  10       72.07        0.04     45.71 o 
  -9   7  10      242.66      295.57     28.84 o 
  -8   7  10      482.30      480.87     37.97 o 
  -7   7  10      296.46      292.09     31.31 o 
  -6   7  10       13.91        0.02     32.28 o 
  -5   7  10       36.59        1.02     29.70 o 
  -4   7  10      706.94      668.32     35.94 o 
  -3   7  10       22.87       11.71     33.10 o 
  -2   7  10      465.35      511.40     31.73 o 
  -1   7  10       63.04        0.02     35.88 o 
   0   7  10      173.12      168.18     14.89 o 
   1   7  10      121.49      144.28     15.81 o 
   2   7  10      100.64       89.99     18.52 o 
   3   7  10       60.13       75.42     20.90 o 
   4   7  10     5274.06     5204.83     93.05 o 
   5   7  10      197.32      162.85     51.80 o 
   6   7  10       18.82       17.68     37.55 o 
   7   7  10        0.02        0.04     45.14 o 
   8   7  10       91.56       59.34     42.14 o 
   9   7  10       21.44       65.42     39.30 o 
  10   7  10        3.48        0.05     49.90 o 
  11   7  10       11.29       44.52     42.10 o 
 -14   8  10      104.69       81.46     55.02 o 
 -13   8  10        6.87       45.54     47.41 o 
 -12   8  10        0.29        0.04     47.01 o 
 -11   8  10       12.17        0.04     47.45 o 
 -10   8  10      546.32      520.62     64.32 o 
  -9   8  10      662.15      528.43     63.42 o 
  -8   8  10     1339.40     1291.94     54.86 o 
  -7   8  10      406.13      374.98     36.32 o 
  -6   8  10        0.15       16.18     34.95 o 
  -5   8  10      100.71        1.12     40.13 o 
  -4   8  10        9.83        0.02     32.46 o 
  -3   8  10      557.68      568.28     32.22 o 
  -2   8  10      524.13      545.96     31.05 o 
  -1   8  10      333.42      390.63     29.15 o 
   0   8  10       25.19        0.04     25.12 o 
   1   8  10       25.72        0.04     26.37 o 
   2   8  10       78.32       77.36     21.54 o 
   3   8  10      360.82      307.44     32.22 o 
   4   8  10     1081.34     1038.62     50.63 o 
   5   8  10      271.90      213.41     33.39 o 
   6   8  10       10.62        0.04     47.25 o 
   7   8  10       47.51       74.44     25.60 o 
   8   8  10        2.60       21.39     38.70 o 
   9   8  10       10.70        0.05     46.17 o 
  10   8  10      150.52       73.50     57.75 o 
 -14   9  10       20.86        0.05     58.15 o 
 -13   9  10      111.62       12.00     58.21 o 
 -12   9  10       13.41        0.04     50.16 o 
 -11   9  10       47.50       72.90     45.91 o 
 -10   9  10       29.78       12.77     48.14 o 
  -9   9  10       33.33       47.98     45.03 o 
  -8   9  10     1190.72     1187.38     52.28 o 
  -7   9  10      310.35      249.46     34.99 o 
  -6   9  10       69.01       79.27     25.67 o 
  -5   9  10       74.43        0.02     43.31 o 
  -4   9  10        4.23        0.02     37.47 o 
  -3   9  10       91.31       75.06     38.61 o 
  -2   9  10      103.87      124.68     24.15 o 
  -1   9  10       12.79        7.04     34.71 o 
   0   9  10      395.22      331.98     21.94 o 
   1   9  10        2.42       11.56     25.16 o 
   2   9  10        7.67        0.04     30.45 o 
   3   9  10      175.90      110.50     50.85 o 
   4   9  10      926.79      911.37     48.47 o 
   5   9  10      241.91      189.20     55.42 o 
   6   9  10        0.36        0.04     40.90 o 
   7   9  10        2.40       16.34     42.27 o 
   8   9  10       18.76        0.04     47.92 o 
   9   9  10       15.59        0.05     51.71 o 
 -13  10  10        4.28        4.23     58.01 o 
 -12  10  10       12.26       80.42     41.15 o 
 -11  10  10       20.90       75.88     43.59 o 
 -10  10  10        2.69        0.04     51.07 o 
  -9  10  10        0.71        0.04     47.56 o 
  -8  10  10      266.87      238.30     33.67 o 
  -7  10  10      121.93       83.11     52.92 o 
  -6  10  10        4.81        0.04     46.07 o 
  -5  10  10       71.28       52.94     24.63 o 
  -4  10  10       50.47       65.14     37.53 o 
  -3  10  10        6.74        0.04     35.35 o 
  -2  10  10     1143.97     1003.05     47.08 o 
  -1  10  10      169.83       82.18     45.65 o 
   0  10  10        0.62        0.04     27.83 o 
   1  10  10        2.75        0.05     26.84 o 
   2  10  10      247.10      246.20     24.21 o 
   3  10  10       51.44       55.53     45.00 o 
   4  10  10      222.49      191.40     37.22 o 
   5  10  10       11.21       43.73     40.97 o 
   6  10  10      184.17      178.55     32.53 o 
   7  10  10       82.02      116.16     26.07 o 
   8  10  10        0.26        0.05     45.64 o 
 -12  11  10        0.35        0.04     58.72 o 
 -11  11  10        2.91        0.05     49.33 o 
 -10  11  10        0.48        0.04     53.49 o 
  -9  11  10       79.69      165.40     29.00 o 
  -8  11  10     1133.74     1003.74     57.42 o 
  -7  11  10       33.26       50.63     45.91 o 
  -6  11  10        0.02       28.69     43.48 o 
  -5  11  10       96.71       56.56     46.51 o 
  -4  11  10       19.49        9.97     40.70 o 
  -3  11  10        7.48       43.59     36.96 o 
  -2  11  10      275.78      247.70     30.12 o 
  -1  11  10        1.98       46.33     36.96 o 
   0  11  10       63.64       99.21     22.38 o 
   1  11  10      410.60      406.84     27.70 o 
   2  11  10       52.84       39.01     34.46 o 
   3  11  10       12.81        0.04     48.22 o 
   4  11  10      312.27      238.31     36.47 o 
   5  11  10      144.18      217.44     32.33 o 
   6  11  10       24.35       65.20     43.40 o 
   7  11  10       14.99        0.05     49.95 o 
 -10  12  10        3.31        0.04     54.86 o 
  -9  12  10       36.54        0.04     57.18 o 
  -8  12  10       38.02        0.04     52.99 o 
  -7  12  10      460.13      403.29     67.03 o 
  -6  12  10       16.43        0.04     44.78 o 
  -5  12  10       41.23       50.54     44.17 o 
  -4  12  10        1.01        0.04     37.93 o 
  -3  12  10        3.11       15.35     39.76 o 
  -2  12  10      184.67      216.61     31.89 o 
  -1  12  10        3.04        0.04     49.28 o 
   0  12  10       60.03        0.04     38.11 o 
   1  12  10        0.09        0.11     34.38 o 
   2  12  10       90.95       71.40     51.42 o 
   3  12  10        4.48        0.04     49.11 o 
   4  12  10       72.19       96.05     25.98 o 
   5  12  10       10.46       39.71     45.01 o 
   6  12  10        0.23       66.26     21.66 o 
  -9  13  10        0.11        0.05     50.80 o 
  -8  13  10      182.28      120.35     65.60 o 
  -7  13  10      186.46      106.09     50.45 o 
  -6  13  10       12.51       57.09     43.77 o 
  -5  13  10       36.70        6.88     49.02 o 
  -4  13  10        0.54        0.04     50.23 o 
  -3  13  10        6.89        0.04     48.89 o 
  -2  13  10        1.21       86.37     40.42 o 
  -1  13  10        2.40        0.04     51.77 o 
   0  13  10      123.00       88.71     40.49 o 
   1  13  10       19.97        0.05     37.46 o 
   2  13  10        1.02        0.05     46.84 o 
   3  13  10       44.26        0.04     56.07 o 
   4  13  10       16.74        0.05     53.12 o 
   5  13  10      117.94       73.72     55.50 o 
  -7  14  10       43.44        0.04     64.65 o 
  -6  14  10       34.86       89.55     32.94 o 
  -5  14  10        0.29        0.05     51.89 o 
  -4  14  10       25.21      112.30     43.99 o 
  -3  14  10       10.74        0.04     55.17 o 
  -2  14  10       63.85      109.97     29.37 o 
  -1  14  10       31.22        0.04     56.56 o 
   0  14  10        0.14        0.07     35.90 o 
   1  14  10       67.53       77.13     36.30 o 
   2  14  10      158.94      159.69     34.38 o 
 -17   0  11        0.00       36.43     43.22 o 
 -15   0  11        0.00        0.04     46.37 o 
 -13   0  11        3.99        0.04     39.78 o 
 -11   0  11       61.27       79.82     20.62 o 
  -9   0  11       85.05      141.68     17.51 o 
  -7   0  11     1498.29     1529.19     41.37 o 
  -5   0  11      122.46       44.65     29.39 o 
  -3   0  11      778.28      667.02     26.62 o 
  -1   0  11     1269.01     1263.94     35.08 o 
   1   0  11      531.01      590.48     21.32 o 
   3   0  11      762.68      866.16     32.86 o 
   5   0  11     1395.61     1394.74     47.52 o 
   7   0  11      225.85      252.53     33.52 o 
   9   0  11     2223.85     2364.15     71.31 o 
  11   0  11       60.55       47.15     48.69 o 
 -17   1  11       15.07        0.04     58.72 o 
 -16   1  11        2.28        0.05     43.20 o 
 -15   1  11       13.57        0.04     54.14 o 
 -14   1  11       86.02      103.27     28.36 o 
 -13   1  11     2508.86     2395.59     72.04 o 
 -12   1  11       35.82        9.46     43.33 o 
 -11   1  11      130.15      158.72     24.01 o 
 -10   1  11        2.59        8.00     30.78 o 
  -9   1  11        9.55        0.02     31.64 o 
  -8   1  11       54.67       54.05     16.27 o 
  -7   1  11       67.32        0.02     30.08 o 
  -6   1  11      215.69      207.17     19.18 o 
  -5   1  11      766.72      819.99     29.02 o 
  -4   1  11     4343.85     4087.45     74.33 o 
  -3   1  11      573.56      588.47     25.03 o 
  -2   1  11     1621.93     1528.64     48.25 o 
  -1   1  11    19755.76    20576.21    136.67 o 
   0   1  11      762.86      766.36     21.19 o 
   1   1  11        1.06        7.59     17.55 o 
   2   1  11      154.77      154.51     13.30 o 
   3   1  11      442.19      442.83     25.93 o 
   4   1  11       83.44       92.59     18.55 o 
   5   1  11      619.41      667.97     34.42 o 
   6   1  11        9.18        0.02     35.99 o 
   7   1  11      812.87      732.99     37.93 o 
   8   1  11      377.31      456.72     35.32 o 
   9   1  11      254.73      270.52     36.89 o 
  10   1  11       46.49       82.30     45.67 o 
  11   1  11      139.33      159.83     28.36 o 
  12   1  11       14.77        0.05     53.92 o 
 -16   2  11       10.52       49.97     46.24 o 
 -15   2  11       40.53       23.92     51.80 o 
 -14   2  11       11.05        0.04     52.74 o 
 -13   2  11       50.93       33.50     49.86 o 
 -12   2  11      125.14      177.13     30.23 o 
 -11   2  11       43.68       25.18     36.27 o 
 -10   2  11        1.63        0.02     33.39 o 
  -9   2  11       32.04       27.54     32.24 o 
  -8   2  11      101.70       83.64     31.91 o 
  -7   2  11     3422.41     3392.60     61.34 o 
  -6   2  11      272.85      340.89     21.90 o 
  -5   2  11        7.45       10.83     20.95 o 
  -4   2  11      464.88      505.58     24.15 o 
  -3   2  11      931.63      922.28     38.72 o 
  -2   2  11      326.69      314.36     22.74 o 
  -1   2  11        4.76       26.42     24.85 o 
   0   2  11      552.48      557.23     21.90 o 
   1   2  11      557.30      726.42     24.01 o 
   2   2  11       55.10       57.60     17.51 o 
   3   2  11       62.83       53.91     28.75 o 
   4   2  11      653.28      721.37     34.71 o 
   5   2  11       22.75       26.83     33.16 o 
   6   2  11      217.25      229.11     26.86 o 
   7   2  11      211.41      168.80     28.01 o 
   8   2  11        0.84        0.04     44.79 o 
   9   2  11     1093.36     1097.03     52.79 o 
  10   2  11       73.68       39.14     50.36 o 
  11   2  11       15.92       40.84     28.38 o 
  12   2  11        3.69        1.92     46.93 o 
 -16   3  11        8.86        2.03     50.94 o 
 -15   3  11       18.23       28.05     40.33 o 
 -14   3  11      134.56      166.95     33.06 o 
 -13   3  11     1138.24     1156.31     55.83 o 
 -12   3  11        7.45        0.04     39.80 o 
 -11   3  11      301.36      303.04     27.21 o 
 -10   3  11       50.45       22.65     34.93 o 
  -9   3  11      237.57      213.67     23.99 o 
  -8   3  11       54.53       28.20     32.13 o 
  -7   3  11        0.11        0.02     31.23 o 
  -6   3  11      207.38      258.08     20.22 o 
  -5   3  11      965.55      973.26     34.00 o 
  -4   3  11      389.11      400.67     22.89 o 
  -3   3  11      474.63      425.41     24.52 o 
  -2   3  11      145.55      121.61     31.07 o 
  -1   3  11     6037.98     6196.20     76.36 o 
   0   3  11      284.56      272.70     17.33 o 
   1   3  11       36.93       73.01     10.34 o 
   2   3  11       10.50       19.32     13.14 o 
   3   3  11      153.30      131.55     33.45 o 
   4   3  11      135.12      150.15     21.12 o 
   5   3  11        4.96       41.94     31.56 o 
   6   3  11       11.25       28.73     32.64 o 
   7   3  11      877.13      835.02     40.86 o 
   8   3  11       99.35       80.29     43.59 o 
   9   3  11      110.78      102.43     51.78 o 
  10   3  11       40.30       72.97     41.10 o 
  11   3  11      232.42      203.57     34.22 o 
 -16   4  11        0.36        0.04     58.92 o 
 -15   4  11        0.40       13.39     48.31 o 
 -14   4  11        0.17        1.76     44.34 o 
 -13   4  11       43.85        0.04     48.71 o 
 -12   4  11      138.83      114.11     44.50 o 
 -11   4  11      457.19      549.13     32.88 o 
 -10   4  11      193.72      174.29     23.93 o 
  -9   4  11       66.17        5.69     34.77 o 
  -8   4  11      706.93      814.80     35.94 o 
  -7   4  11      135.80      114.88     34.11 o 
  -6   4  11      524.67      534.09     28.51 o 
  -5   4  11        4.07        0.02     21.34 o 
  -4   4  11        6.65        0.02     26.29 o 
  -3   4  11      739.34      709.47     29.99 o 
  -2   4  11     1592.74     1432.08     40.40 o 
  -1   4  11      806.31      850.00     31.93 o 
   0   4  11        0.01       15.79     18.50 o 
   1   4  11      408.78      461.55     19.23 o 
   2   4  11      135.02      154.14     17.53 o 
   3   4  11      546.34      566.44     29.77 o 
   4   4  11       77.88       56.38     36.74 o 
   5   4  11        5.50        0.02     36.67 o 
   6   4  11      601.72      578.07     37.29 o 
   7   4  11       44.17       48.00     21.57 o 
   8   4  11       57.63        7.25     42.10 o 
   9   4  11      319.09      370.23     39.54 o 
  10   4  11      921.71      930.73     54.13 o 
  11   4  11        0.01        0.05     45.96 o 
 -16   5  11        0.03        6.39     48.18 o 
 -15   5  11       32.38       29.53     52.28 o 
 -14   5  11       18.85        0.04     55.52 o 
 -13   5  11        1.99        0.04     46.02 o 
 -12   5  11       48.82       64.45     39.74 o 
 -11   5  11      293.31      232.24     33.08 o 
 -10   5  11      189.81      165.16     24.28 o 
  -9   5  11      571.44      589.36     36.07 o 
  -8   5  11      110.68       22.31     39.89 o 
  -7   5  11       73.87       98.11     19.84 o 
  -6   5  11       89.12       35.43     32.42 o 
  -5   5  11      229.70      231.86     22.74 o 
  -4   5  11       77.01       42.71     28.65 o 
  -3   5  11      154.77      174.34     20.99 o 
  -2   5  11     1471.44     1656.78     53.63 o 
  -1   5  11      369.52      419.59     23.71 o 
   0   5  11      244.86      244.74     16.74 o 
   1   5  11      277.69      234.23     15.99 o 
   2   5  11      312.44      310.34     18.30 o 
   3   5  11       79.09        9.42     37.31 o 
   4   5  11      393.67      408.78     30.37 o 
   5   5  11       86.85       19.19     45.78 o 
   6   5  11       32.96       19.23     19.07 o 
   7   5  11        3.71        0.04     40.22 o 
   8   5  11       24.50       45.00     40.24 o 
   9   5  11      146.05      170.41     36.67 o 
  10   5  11      216.58      257.25     33.25 o 
  11   5  11       17.41       50.83     48.27 o 
 -15   6  11       27.61       79.41     45.03 o 
 -14   6  11        1.10        0.04     50.28 o 
 -13   6  11        0.67        0.04     48.80 o 
 -12   6  11       69.06       82.07     29.37 o 
 -11   6  11      202.63      178.28     30.30 o 
 -10   6  11      170.42      174.05     24.28 o 
  -9   6  11       12.19        0.02     41.46 o 
  -8   6  11        5.03       43.90     30.63 o 
  -7   6  11      714.75      844.88     37.47 o 
  -6   6  11       48.48       32.88     18.54 o 
  -5   6  11        0.00        0.02     29.86 o 
  -4   6  11      232.52      250.79     22.45 o 
  -3   6  11       21.10       54.25     15.39 o 
  -2   6  11      262.42      276.59     21.94 o 
  -1   6  11      472.08      476.08     30.72 o 
   0   6  11      130.66      130.32     14.31 o 
   1   6  11      245.55      250.19     17.16 o 
   2   6  11      184.36      167.32     19.43 o 
   3   6  11       12.61       59.07     30.37 o 
   4   6  11      405.37      393.45     37.75 o 
   5   6  11     1344.56     1516.79     53.06 o 
   6   6  11        0.66        0.04     42.78 o 
   7   6  11      153.75      113.19     28.11 o 
   8   6  11        0.89       37.47     39.93 o 
   9   6  11       58.80        8.40     47.04 o 
  10   6  11      261.08      195.81     34.14 o 
 -15   7  11        0.03       61.34     41.72 o 
 -14   7  11       33.92        0.04     52.46 o 
 -13   7  11        5.75       16.47     44.06 o 
 -12   7  11        7.79       13.14     40.49 o 
 -11   7  11       23.13        0.04     43.66 o 
 -10   7  11       24.71       10.06     41.87 o 
  -9   7  11      407.10      424.88     34.66 o 
  -8   7  11      909.52      740.34     41.13 o 
  -7   7  11       97.17      137.99     26.15 o 
  -6   7  11      440.84      465.06     31.25 o 
  -5   7  11      177.56      177.69     21.66 o 
  -4   7  11     1099.03     1031.19     43.79 o 
  -3   7  11      583.46      520.80     30.98 o 
  -2   7  11      789.53      806.91     35.39 o 
  -1   7  11      776.14      821.75     35.33 o 
   0   7  11       30.77       33.81     21.04 o 
   1   7  11        8.54       24.37     22.09 o 
   2   7  11       66.23       55.33     18.66 o 
   3   7  11      264.58      261.75     30.41 o 
   4   7  11       56.09        0.02     48.31 o 
   5   7  11      156.15      100.47     44.34 o 
   6   7  11       13.28        0.04     38.96 o 
   7   7  11       70.30       65.54     42.93 o 
   8   7  11       97.43       42.47     52.84 o 
   9   7  11        0.04        0.05     46.46 o 
  10   7  11        3.13        0.05     53.16 o 
 -14   8  11       17.29       65.87     47.92 o 
 -13   8  11       49.92       26.92     55.19 o 
 -12   8  11       25.00       45.00     45.34 o 
 -11   8  11        3.63       25.98     38.30 o 
 -10   8  11      100.03       35.15     54.09 o 
  -9   8  11      103.79       54.44     45.93 o 
  -8   8  11      115.78       51.75     50.74 o 
  -7   8  11       93.82       76.82     43.79 o 
  -6   8  11      113.30      103.02     48.16 o 
  -5   8  11      290.68      263.66     26.09 o 
  -4   8  11       57.82       64.59     19.19 o 
  -3   8  11       60.92       25.76     34.03 o 
  -2   8  11     1430.21     1355.36     53.03 o 
  -1   8  11       14.31        0.02     34.16 o 
   0   8  11        7.08        0.04     27.92 o 
   1   8  11       72.43       67.19     21.30 o 
   2   8  11       49.79       49.66     20.18 o 
   3   8  11     1220.49     1226.78     49.62 o 
   4   8  11     1046.51      977.92     50.58 o 
   5   8  11      190.77      169.61     50.58 o 
   6   8  11      139.42      144.19     30.03 o 
   7   8  11        8.49       14.47     37.68 o 
   8   8  11       16.80       15.44     41.32 o 
   9   8  11       11.12        0.05     46.22 o 
 -13   9  11      318.83      346.75     45.65 o 
 -12   9  11       25.98       73.21     45.21 o 
 -11   9  11       76.65       81.06     48.69 o 
 -10   9  11        0.77        0.04     46.11 o 
  -9   9  11       58.01        1.54     49.00 o 
  -8   9  11      769.83      844.59     46.64 o 
  -7   9  11      668.27      727.37     43.70 o 
  -6   9  11      175.39      109.00     44.85 o 
  -5   9  11      254.07      256.45     26.11 o 
  -4   9  11       21.90        0.02     40.66 o 
  -3   9  11       15.87        0.04     37.13 o 
  -2   9  11      373.95      352.84     29.92 o 
  -1   9  11        2.98        0.04     38.21 o 
   0   9  11       30.94       37.20     26.00 o 
   1   9  11       99.27       48.54     29.68 o 
   2   9  11        0.61        0.04     29.59 o 
   3   9  11       74.85       72.99     48.76 o 
   4   9  11       32.68       57.75     39.01 o 
   5   9  11        0.44        0.04     46.24 o 
   6   9  11       71.88       78.79     42.82 o 
   7   9  11       44.31       57.88     41.83 o 
   8   9  11       67.21       86.88     47.14 o 
   9   9  11       61.97       11.55     57.95 o 
 -13  10  11        0.08        0.05     51.05 o 
 -12  10  11       41.95       65.98     51.12 o 
 -11  10  11      152.20       89.95     54.73 o 
 -10  10  11      171.10       27.85     60.71 o 
  -9  10  11       39.70       38.30     45.40 o 
  -8  10  11       36.89       39.45     47.21 o 
  -7  10  11      569.87      607.66     58.85 o 
  -6  10  11      152.86      157.18     48.03 o 
  -5  10  11       28.14       32.95     41.06 o 
  -4  10  11       18.42        0.04     44.21 o 
  -3  10  11       19.04       61.32     33.87 o 
  -2  10  11      203.23      167.83     28.42 o 
  -1  10  11        0.39       65.34     24.43 o 
   0  10  11        1.63        0.05     28.65 o 
   1  10  11       54.82       68.11     31.13 o 
   2  10  11      206.52      193.14     21.59 o 
   3  10  11       47.50       46.99     26.64 o 
   4  10  11       29.36       65.10     43.62 o 
   5  10  11        1.83       35.79     41.54 o 
   6  10  11        9.94        0.04     49.55 o 
   7  10  11       14.41       90.39     26.79 o 
   8  10  11       14.95        0.05     55.33 o 
 -11  11  11       33.92        3.92     51.49 o 
 -10  11  11       15.45       37.27     47.50 o 
  -9  11  11       17.46        0.04     57.64 o 
  -8  11  11      605.91      654.47     49.88 o 
  -7  11  11       15.18        0.04     52.70 o 
  -6  11  11        1.03       26.35     42.09 o 
  -5  11  11        3.32        0.04     40.04 o 
  -4  11  11       97.75        5.87     49.66 o 
  -3  11  11      182.40      203.40     27.17 o 
  -2  11  11        0.77        0.04     39.80 o 
  -1  11  11       85.61       81.52     42.09 o 
   0  11  11      397.65      422.41     28.69 o 
   1  11  11       95.80       87.28     34.20 o 
   2  11  11      162.19      168.62     29.13 o 
   3  11  11       83.49       94.49     48.01 o 
   4  11  11      261.94      368.91     37.91 o 
   5  11  11       87.71       62.73     52.44 o 
   6  11  11        0.06       25.60     40.62 o 
   7  11  11        1.14        0.05     52.28 o 
 -10  12  11       28.37       21.96     51.71 o 
  -9  12  11       95.98       21.13     58.01 o 
  -8  12  11       23.85       40.33     48.93 o 
  -7  12  11      184.38      240.42     32.53 o 
  -6  12  11       20.66       41.48     28.98 o 
  -5  12  11       15.60       37.29     42.36 o 
  -4  12  11        4.43       28.75     40.66 o 
  -3  12  11        2.15        0.04     47.32 o 
  -2  12  11       49.25       45.56     43.84 o 
  -1  12  11      160.10       83.95     51.16 o 
   0  12  11       74.93       74.11     24.12 o 
   1  12  11       36.62        0.05     37.71 o 
   2  12  11       43.03       78.96     47.43 o 
   3  12  11        3.98        0.04     49.46 o 
   4  12  11       14.79        0.04     51.58 o 
   5  12  11      133.23      160.71     31.66 o 
  -8  13  11      255.19      156.14     69.84 o 
  -7  13  11       21.18        0.04     53.78 o 
  -6  13  11       36.68       60.16     44.78 o 
  -5  13  11        0.09        0.04     51.00 o 
  -4  13  11        3.14        0.04     50.01 o 
  -3  13  11        6.60       22.38     42.62 o 
  -2  13  11        2.92        0.05     45.75 o 
  -1  13  11        8.04       27.54     45.75 o 
   0  13  11        3.32       20.60     32.13 o 
   1  13  11       33.14        0.05     38.66 o 
   2  13  11        0.86       10.91     43.59 o 
   3  13  11       92.51        0.04     62.62 o 
   4  13  11       93.89      126.24     34.31 o 
  -6  14  11       14.29        0.04     63.88 o 
  -5  14  11       12.31       19.07     47.10 o 
  -4  14  11        1.11        0.05     49.30 o 
  -3  14  11       15.93       14.95     47.21 o 
  -2  14  11        1.12        0.05     53.41 o 
  -1  14  11       10.52       39.23     41.81 o 
   0  14  11        0.20       28.97     35.33 o 
   1  14  11        1.51        0.07     35.48 o 
 -16   0  12       76.59       83.84     51.75 o 
 -14   0  12      160.32      207.76     29.99 o 
 -12   0  12      692.21      723.95     42.38 o 
 -10   0  12       27.93       44.67     27.52 o 
  -8   0  12     1332.77     1402.57     44.12 o 
  -6   0  12      559.28      536.74     27.34 o 
  -4   0  12       12.52        0.02     23.46 o 
  -2   0  12     2792.87     2463.18     50.58 o 
   0   0  12        0.70       15.86     18.01 o 
   2   0  12     1813.70     1860.42     38.35 o 
   4   0  12     1860.83     1935.08     57.24 o 
   6   0  12      892.62      821.84     39.93 o 
   8   0  12        0.26       31.58     42.89 o 
  10   0  12       49.47       11.82     50.89 o 
 -16   1  12        0.25       60.09     42.49 o 
 -15   1  12       93.53       84.90     54.00 o 
 -14   1  12      311.14      402.19     37.58 o 
 -13   1  12      199.17       79.71     56.32 o 
 -12   1  12       30.08        0.04     40.79 o 
 -11   1  12       28.17        0.02     38.99 o 
 -10   1  12       13.57       47.26     30.59 o 
  -9   1  12      448.98      451.98     28.95 o 
  -8   1  12      136.26      128.23     19.67 o 
  -7   1  12        2.04       45.10     25.01 o 
  -6   1  12       88.86       67.21     25.80 o 
  -5   1  12      364.57      363.57     33.25 o 
  -4   1  12     1191.28     1129.21     35.44 o 
  -3   1  12     1161.81     1127.22     34.07 o 
  -2   1  12     6110.57     5811.11     87.67 o 
  -1   1  12       95.91       77.44     17.73 o 
   0   1  12      581.09      651.82     21.15 o 
   1   1  12        9.55        0.02     23.73 o 
   2   1  12      517.42      535.29     21.57 o 
   3   1  12       13.46       12.63     28.86 o 
   4   1  12      940.03     1070.73     43.71 o 
   5   1  12      286.30      217.20     46.53 o 
   6   1  12      214.29      248.20     27.30 o 
   7   1  12      127.17      157.89     25.84 o 
   8   1  12      374.18      390.66     34.46 o 
   9   1  12       12.44        6.26     49.31 o 
  10   1  12       71.73       77.97     45.98 o 
  11   1  12       25.89       84.39     43.26 o 
 -16   2  12        4.62       10.10     45.89 o 
 -15   2  12        7.43        5.60     45.80 o 
 -14   2  12       12.19       34.36     42.78 o 
 -13   2  12      145.77      170.04     31.58 o 
 -12   2  12      184.96      201.83     28.31 o 
 -11   2  12      551.71      512.51     36.65 o 
 -10   2  12        6.93       25.21     29.92 o 
  -9   2  12      111.94       90.45     18.66 o 
  -8   2  12       30.54        0.02     32.83 o 
  -7   2  12       19.44        0.02     34.73 o 
  -6   2  12        2.85        0.02     25.98 o 
  -5   2  12       13.72        0.02     26.24 o 
  -4   2  12       10.61       40.29     21.46 o 
  -3   2  12      385.26      366.66     37.09 o 
  -2   2  12       16.71       45.73     24.39 o 
  -1   2  12       73.78       74.78     16.03 o 
   0   2  12      172.09      167.61     15.19 o 
   1   2  12      848.85      788.61     25.16 o 
   2   2  12       28.95        0.02     22.73 o 
   3   2  12      161.96      190.26     21.21 o 
   4   2  12      183.71      227.72     22.40 o 
   5   2  12      172.10      173.45     23.46 o 
   6   2  12      439.60      442.69     35.86 o 
   7   2  12       72.15        0.04     43.53 o 
   8   2  12       24.07        0.04     44.41 o 
   9   2  12        4.60       56.91     45.16 o 
  10   2  12        1.97        0.04     49.50 o 
  11   2  12        2.95        0.05     49.46 o 
 -16   3  12       29.77        0.05     49.64 o 
 -15   3  12       10.57        0.04     55.83 o 
 -14   3  12      580.52      645.25     45.31 o 
 -13   3  12      309.51      313.92     34.77 o 
 -12   3  12       36.18        0.04     46.33 o 
 -11   3  12       48.73        0.02     41.34 o 
 -10   3  12       18.67       35.72     32.33 o 
  -9   3  12      343.52      347.76     29.02 o 
  -8   3  12      713.92      622.26     32.74 o 
  -7   3  12       30.48       28.29     29.73 o 
  -6   3  12        6.67       19.91     23.62 o 
  -5   3  12      204.83      233.94     21.59 o 
  -4   3  12     1072.10      970.29     36.47 o 
  -3   3  12      208.81      168.73     18.22 o 
  -2   3  12     3309.74     3143.69     64.76 o 
  -1   3  12      878.71      858.36     32.88 o 
   0   3  12       63.83       58.90     14.47 o 
   1   3  12       33.83        0.02     21.98 o 
   2   3  12      223.00      227.30     16.36 o 
   3   3  12        0.09       20.40     27.76 o 
   4   3  12      185.37      175.24     23.46 o 
   5   3  12        4.15        0.04     34.97 o 
   6   3  12       17.96       40.80     22.85 o 
   7   3  12      394.11      437.12     34.97 o 
   8   3  12      332.10      386.82     37.05 o 
   9   3  12        2.43        0.04     52.59 o 
  10   3  12       35.44       40.00     48.36 o 
  11   3  12       27.82       45.07     45.78 o 
 -16   4  12       26.16       56.45     31.55 o 
 -15   4  12       92.54       88.91     31.45 o 
 -14   4  12       39.72       25.11     46.55 o 
 -13   4  12       18.39        0.04     44.30 o 
 -12   4  12      215.08      227.32     29.08 o 
 -11   4  12       67.78       77.22     24.23 o 
 -10   4  12      112.59      174.38     22.74 o 
  -9   4  12       10.05        4.72     33.03 o 
  -8   4  12      322.97      359.17     28.44 o 
  -7   4  12     1566.71     1672.45     48.89 o 
  -6   4  12      182.19      182.62     21.63 o 
  -5   4  12      333.62      427.37     25.86 o 
  -4   4  12      312.62      314.14     24.81 o 
  -3   4  12      209.07      186.44     20.90 o 
  -2   4  12      262.30      265.52     22.18 o 
  -1   4  12        1.85        0.02     27.50 o 
   0   4  12       42.51       44.28     15.00 o 
   1   4  12       15.35       21.52     18.59 o 
   2   4  12      641.14      658.07     23.59 o 
   3   4  12       23.84       27.67     31.31 o 
   4   4  12        0.39        0.04     32.13 o 
   5   4  12      762.63      766.65     40.22 o 
   6   4  12      155.22       86.59     26.50 o 
   7   4  12        0.45        8.49     36.49 o 
   8   4  12       10.65        0.04     49.19 o 
   9   4  12       80.75       59.30     52.77 o 
  10   4  12       33.08        8.89     51.69 o 
  11   4  12       12.12       30.65     46.39 o 
 -16   5  12        3.53        0.05     50.78 o 
 -15   5  12        0.00        0.04     53.60 o 
 -14   5  12       54.08       42.51     51.40 o 
 -13   5  12      105.34      164.19     31.38 o 
 -12   5  12      295.25      319.30     31.11 o 
 -11   5  12       13.76       51.31     34.20 o 
 -10   5  12       36.61       19.96     36.08 o 
  -9   5  12      265.30      254.36     26.92 o 
  -8   5  12        1.87        0.04     29.64 o 
  -7   5  12        5.42        0.02     29.42 o 
  -6   5  12      158.90      152.68     20.51 o 
  -5   5  12     1251.84     1270.18     40.71 o 
  -4   5  12      108.72      123.11     19.93 o 
  -3   5  12       27.03       30.80     28.95 o 
  -2   5  12      342.08      335.68     24.15 o 
  -1   5  12      608.24      678.09     33.25 o 
   0   5  12        0.01       32.85     18.41 o 
   1   5  12        1.13        0.04     22.25 o 
   2   5  12      315.25      331.76     19.01 o 
   3   5  12        0.84        7.83     32.55 o 
   4   5  12      141.29      117.93     43.42 o 
   5   5  12      131.73      172.00     24.28 o 
   6   5  12       13.09       62.82     36.29 o 
   7   5  12      187.15      155.26     49.15 o 
   8   5  12      102.23      170.59     29.19 o 
   9   5  12       56.15        0.04     56.10 o 
  10   5  12        0.03        0.05     45.78 o 
 -15   6  12       15.75        0.05     52.31 o 
 -14   6  12       66.64       40.24     48.89 o 
 -13   6  12       54.71       90.47     27.50 o 
 -12   6  12       77.73        0.04     53.05 o 
 -11   6  12       74.15       59.67     38.61 o 
 -10   6  12       16.82        0.04     38.06 o 
  -9   6  12      204.89      239.12     25.65 o 
  -8   6  12      253.16      258.55     27.08 o 
  -7   6  12        0.77        0.02     36.01 o 
  -6   6  12       72.30       16.16     34.64 o 
  -5   6  12      263.01      238.37     23.11 o 
  -4   6  12       13.60        0.02     32.53 o 
  -3   6  12       22.43        0.02     33.25 o 
  -2   6  12       31.09       72.37     16.65 o 
  -1   6  12      173.14      210.48     22.95 o 
   0   6  12       51.26       36.83     22.60 o 
   1   6  12       43.31       36.52     15.10 o 
   2   6  12       88.09      109.53     15.11 o 
   3   6  12      167.36      204.48     27.48 o 
   4   6  12      461.31      571.49     33.80 o 
   5   6  12      349.67      339.28     31.16 o 
   6   6  12      100.11       85.71     42.85 o 
   7   6  12        0.87        0.04     48.84 o 
   8   6  12        8.73        0.04     45.34 o 
   9   6  12       12.16        0.05     47.78 o 
  10   6  12      127.59       86.81     55.22 o 
 -15   7  12       19.94       44.94     49.31 o 
 -14   7  12       32.88       81.79     48.09 o 
 -13   7  12      493.41      526.20     43.81 o 
 -12   7  12      142.29      180.25     27.52 o 
 -11   7  12        0.18       31.40     37.15 o 
 -10   7  12       53.28       89.40     24.28 o 
  -9   7  12       59.66       20.75     42.51 o 
  -8   7  12       25.99        0.02     44.78 o 
  -7   7  12      549.33      598.73     37.18 o 
  -6   7  12      872.71     1002.63     41.79 o 
  -5   7  12     1326.15     1219.66     44.54 o 
  -4   7  12       38.44        0.02     40.04 o 
  -3   7  12        1.28       13.01     29.35 o 
  -2   7  12        0.26        9.72     29.17 o 
  -1   7  12        0.85        0.02     33.76 o 
   0   7  12       76.76      102.01     14.40 o 
   1   7  12       62.16       26.29     26.22 o 
   2   7  12       22.15        0.04     27.45 o 
   3   7  12        2.06       65.56     36.36 o 
   4   7  12      727.53      696.63     40.90 o 
   5   7  12       23.27       19.76     41.24 o 
   6   7  12       37.44        0.04     46.75 o 
   7   7  12        4.57        0.04     41.35 o 
   8   7  12       13.77        0.05     45.14 o 
   9   7  12       69.24       47.56     47.90 o 
 -14   8  12        3.99       58.41     47.03 o 
 -13   8  12        0.00        0.04     50.85 o 
 -12   8  12       40.56       26.44     49.70 o 
 -11   8  12      394.47      395.93     39.08 o 
 -10   8  12       48.01       46.77     30.72 o 
  -9   8  12        1.33        0.04     44.81 o 
  -8   8  12     1173.17     1142.02     52.30 o 
  -7   8  12     2012.91     2161.34     67.19 o 
  -6   8  12       52.90       29.88     39.63 o 
  -5   8  12        8.40        0.04     37.57 o 
  -4   8  12      183.77      152.97     25.07 o 
  -3   8  12       19.77        0.02     41.32 o 
  -2   8  12      803.88      854.30     40.26 o 
  -1   8  12       88.10      130.25     23.09 o 
   0   8  12      413.58      388.27     22.87 o 
   1   8  12       37.61       52.02     20.22 o 
   2   8  12        3.03       25.43     19.01 o 
   3   8  12      218.69      333.83     31.44 o 
   4   8  12      357.07      352.04     35.30 o 
   5   8  12       19.48       61.34     37.88 o 
   6   8  12        7.70        0.04     40.42 o 
   7   8  12        3.04       20.79     22.54 o 
   8   8  12       13.78       39.43     46.82 o 
   9   8  12       36.77        0.04     60.84 o 
 -13   9  12      130.68       12.33     65.84 o 
 -12   9  12       32.90       59.58     48.98 o 
 -11   9  12        5.55       47.48     42.96 o 
 -10   9  12       15.30        0.04     49.84 o 
  -9   9  12        0.15        0.04     42.87 o 
  -8   9  12       19.99       13.58     48.38 o 
  -7   9  12     1640.62     1641.12     68.51 o 
  -6   9  12      201.69      243.00     30.06 o 
  -5   9  12      208.90      264.79     27.56 o 
  -4   9  12      250.13      198.75     29.59 o 
  -3   9  12      186.87      198.37     26.29 o 
  -2   9  12       81.39      108.36     22.54 o 
  -1   9  12       94.08       70.69     37.15 o 
   0   9  12       63.28       51.86     18.13 o 
   1   9  12        2.96       33.30     26.40 o 
   2   9  12       27.81       26.35     30.27 o 
   3   9  12       52.45        0.04     46.64 o 
   4   9  12      144.64      145.21     32.42 o 
   5   9  12      141.11      181.04     28.62 o 
   6   9  12       25.02       48.71     42.12 o 
   7   9  12        0.33       28.42     42.98 o 
   8   9  12       49.61        0.05     54.58 o 
 -12  10  12      186.76      207.06     59.65 o 
 -11  10  12        0.27        0.04     53.76 o 
 -10  10  12       18.22        0.04     55.63 o 
  -9  10  12        2.00        0.04     47.34 o 
  -8  10  12      182.26      158.74     50.39 o 
  -7  10  12      254.05      274.71     34.29 o 
  -6  10  12      191.94       36.87     60.90 o 
  -5  10  12        9.14        0.04     39.62 o 
  -4  10  12      238.18      256.25     33.98 o 
  -3  10  12       36.52        0.04     46.04 o 
  -2  10  12       48.66       73.06     40.49 o 
  -1  10  12       32.62       61.34     36.98 o 
   0  10  12       70.10       31.73     21.66 o 
   1  10  12        2.56       55.52     25.95 o 
   2  10  12       34.79       32.72     31.93 o 
   3  10  12       57.03       60.46     25.89 o 
   4  10  12       22.74       17.80     40.95 o 
   5  10  12       18.64       33.92     41.21 o 
   6  10  12        5.24       10.70     42.82 o 
   7  10  12       53.05       52.63     48.22 o 
 -11  11  12       13.40       49.77     44.74 o 
 -10  11  12      207.61      178.55     59.89 o 
  -9  11  12      147.86      139.65     33.06 o 
  -8  11  12       44.68        0.04     57.91 o 
  -7  11  12      164.51      230.76     31.89 o 
  -6  11  12        6.42        0.04     41.52 o 
  -5  11  12      263.49      274.76     32.09 o 
  -4  11  12       36.02       24.28     39.47 o 
  -3  11  12        0.08        0.04     43.04 o 
  -2  11  12        8.36        0.04     44.68 o 
  -1  11  12      112.24      155.48     29.19 o 
   0  11  12      108.74       51.11     28.23 o 
   1  11  12        5.37       15.13     31.60 o 
   2  11  12       35.72       15.32     33.71 o 
   3  11  12       44.60       59.98     45.82 o 
   4  11  12       49.28        0.04     55.96 o 
   5  11  12       11.76       25.36     47.03 o 
   6  11  12        0.12        0.05     55.35 o 
 -10  12  12       35.66       56.89     55.57 o 
  -9  12  12        3.14       11.77     54.95 o 
  -8  12  12       41.51       59.98     51.40 o 
  -7  12  12       86.35       46.72     51.95 o 
  -6  12  12      174.56      184.72     33.27 o 
  -5  12  12        1.27       26.68     40.37 o 
  -4  12  12        0.04       62.56     35.22 o 
  -3  12  12        0.06        0.04     45.56 o 
  -2  12  12        2.89        0.04     46.00 o 
  -1  12  12       29.57        0.04     45.73 o 
   0  12  12       21.91       41.43     32.83 o 
   1  12  12       63.38       48.95     24.30 o 
   2  12  12       67.30        0.04     58.79 o 
   3  12  12      155.49      207.45     31.42 o 
   4  12  12       10.13        0.05     50.76 o 
   5  12  12       13.60       79.38     42.91 o 
  -8  13  12       78.61       95.79     34.33 o 
  -7  13  12       15.44        9.70     51.12 o 
  -6  13  12        6.96        0.05     44.50 o 
  -5  13  12        0.00        0.05     49.44 o 
  -4  13  12        0.24        0.05     44.39 o 
  -3  13  12        1.83       21.34     25.23 o 
  -2  13  12       13.10       35.22     40.55 o 
  -1  13  12       33.72       10.67     44.79 o 
   0  13  12        7.27        0.05     38.26 o 
   1  13  12        0.16       23.51     24.28 o 
   2  13  12        0.71        0.05     48.82 o 
   3  13  12      173.30      134.95     60.04 o 
  -4  14  12        0.54        5.80     51.93 o 
  -3  14  12        0.00       42.21     44.26 o 
  -2  14  12        1.82        0.05     48.78 o 
  -1  14  12        5.86        0.05     48.11 o 
 -15   0  13       37.31       76.67     38.83 o 
 -13   0  13     1235.77     1174.45     72.99 o 
 -11   0  13      298.10      335.97     30.01 o 
  -9   0  13      463.57      342.50     45.82 o 
  -7   0  13       24.37       21.74     15.17 o 
  -5   0  13        5.61       24.32     24.68 o 
  -3   0  13     1498.28     1444.86     49.50 o 
  -1   0  13       25.91        0.02     27.85 o 
   1   0  13      320.76      285.40     19.60 o 
   3   0  13     1894.21     1823.39     51.77 o 
   5   0  13      334.45      370.57     30.69 o 
   7   0  13       33.43       12.64     47.03 o 
   9   0  13        0.94        0.04     49.53 o 
  11   0  13       55.34       67.08     44.74 o 
 -16   1  13        0.04        0.04     60.66 o 
 -15   1  13        5.76        0.04     49.55 o 
 -14   1  13        6.65       53.72     43.53 o 
 -13   1  13       64.94      106.50     28.05 o 
 -12   1  13      147.96      130.25     27.92 o 
 -11   1  13        7.03       59.34     31.07 o 
 -10   1  13      148.63      112.92     23.46 o 
  -9   1  13        0.05        0.02     31.11 o 
  -8   1  13      619.65      635.40     34.49 o 
  -7   1  13      597.65      552.69     30.39 o 
  -6   1  13      127.91      107.43     29.48 o 
  -5   1  13        3.05       14.88     23.28 o 
  -4   1  13        6.36       11.93     24.90 o 
  -3   1  13      945.33      971.25     34.07 o 
  -2   1  13       37.58       51.27     27.25 o 
  -1   1  13       88.94      100.51     17.75 o 
   0   1  13      167.74      159.08     14.24 o 
   1   1  13      834.77      823.65     27.56 o 
   2   1  13       22.33        8.95     23.75 o 
   3   1  13       23.92       72.48     19.51 o 
   4   1  13      257.56      254.65     29.92 o 
   5   1  13       73.40       90.25     23.62 o 
   6   1  13       44.94       56.25     21.61 o 
   7   1  13      154.49      152.42     49.86 o 
   8   1  13      108.03       75.10     29.50 o 
   9   1  13        5.11       41.21     40.20 o 
  10   1  13        2.38        0.04     52.74 o 
  11   1  13       13.58        0.05     50.08 o 
 -16   2  13        8.15       53.30     46.11 o 
 -15   2  13        0.04        0.04     61.50 o 
 -14   2  13        4.75        0.04     44.32 o 
 -13   2  13      446.64      364.97     39.78 o 
 -12   2  13       32.80       31.73     45.20 o 
 -11   2  13      373.45      297.89     30.94 o 
 -10   2  13      159.99      124.59     39.98 o 
  -9   2  13       48.22       77.93     22.89 o 
  -8   2  13      187.28      204.34     21.94 o 
  -7   2  13      179.81       94.77     33.30 o 
  -6   2  13      387.19      405.45     25.36 o 
  -5   2  13       42.92       67.28     13.23 o 
  -4   2  13       55.41       65.25     14.62 o 
  -3   2  13     3319.55     3149.87     75.53 o 
  -2   2  13      332.43      375.33     22.96 o 
  -1   2  13       88.80       17.62     30.78 o 
   0   2  13      357.30      353.45     21.83 o 
   1   2  13        1.65       18.33     20.11 o 
   2   2  13       47.45       33.01     21.43 o 
   3   2  13       92.54      100.57     20.93 o 
   4   2  13      103.70      106.37     20.60 o 
   5   2  13      245.79      260.77     25.65 o 
   6   2  13      225.74      204.68     28.73 o 
   7   2  13       15.31        0.04     44.63 o 
   8   2  13      505.14      500.87     41.85 o 
   9   2  13      209.68      306.16     36.07 o 
  10   2  13       19.18       21.57     46.59 o 
 -16   3  13       44.11       12.48     52.46 o 
 -15   3  13       62.30       80.93     46.48 o 
 -14   3  13       10.24       42.76     28.95 o 
 -13   3  13      629.41      713.86     45.75 o 
 -12   3  13        4.56        0.04     40.48 o 
 -11   3  13       58.00       50.63     39.12 o 
 -10   3  13      145.55      132.31     26.68 o 
  -9   3  13      448.88      400.44     31.58 o 
  -8   3  13        1.76        0.02     30.58 o 
  -7   3  13      203.26      169.77     21.79 o 
  -6   3  13      201.18      264.01     21.96 o 
  -5   3  13      898.56      890.86     34.60 o 
  -4   3  13      471.40      477.86     28.65 o 
  -3   3  13     1069.44     1051.78     36.98 o 
  -2   3  13     1054.27      917.30     47.52 o 
  -1   3  13       44.77       41.13     29.41 o 
   0   3  13       22.74        0.04     20.75 o 
   1   3  13      116.93      103.02     18.13 o 
   2   3  13        0.94        0.04     22.25 o 
   3   3  13       63.70       40.62     35.70 o 
   4   3  13       28.36       31.69     30.76 o 
   5   3  13        1.63       13.85     35.39 o 
   6   3  13        0.01        0.04     40.70 o 
   7   3  13       85.40       97.53     43.11 o 
   8   3  13       51.61       82.89     25.27 o 
   9   3  13      138.38       84.63     61.96 o 
  10   3  13        2.86       36.49     46.51 o 
 -16   4  13        5.29        0.05     54.73 o 
 -15   4  13       26.31       59.10     44.48 o 
 -14   4  13      134.56      123.59     29.83 o 
 -13   4  13      103.87       44.04     54.00 o 
 -12   4  13      144.83      143.13     30.16 o 
 -11   4  13       17.93        0.04     42.36 o 
 -10   4  13        0.93        3.95     34.75 o 
  -9   4  13       30.56       19.63     36.54 o 
  -8   4  13      295.07      315.95     29.70 o 
  -7   4  13      256.29      231.62     25.67 o 
  -6   4  13      701.17      711.12     36.36 o 
  -5   4  13      380.94      393.19     26.62 o 
  -4   4  13     1129.12     1192.60     40.26 o 
  -3   4  13      425.80      425.87     39.25 o 
  -2   4  13       24.39       22.56     27.14 o 
  -1   4  13      101.26      135.59     21.01 o 
   0   4  13      288.32      282.14     20.59 o 
   1   4  13      141.26      174.84     19.16 o 
   2   4  13       53.36       39.96     18.21 o 
   3   4  13      249.83      295.39     25.49 o 
   4   4  13       96.24      112.28     23.09 o 
   5   4  13      501.33      465.52     36.23 o 
   6   4  13       17.49       40.42     38.15 o 
   7   4  13       51.94       23.92     42.18 o 
   8   4  13       13.46        0.04     45.71 o 
   9   4  13      411.57      504.90     41.88 o 
  10   4  13       38.53        0.04     56.69 o 
 -15   5  13        1.75       10.12     45.95 o 
 -14   5  13       88.08      117.38     31.97 o 
 -13   5  13      334.68      383.69     40.26 o 
 -12   5  13      111.44       53.36     48.73 o 
 -11   5  13       59.26       51.31     20.73 o 
 -10   5  13        0.51        8.25     36.29 o 
  -9   5  13        9.45        0.04     37.62 o 
  -8   5  13        3.72        0.02     35.52 o 
  -7   5  13       20.16       43.13     29.99 o 
  -6   5  13      110.54      150.65     23.04 o 
  -5   5  13      561.69      550.83     31.55 o 
  -4   5  13       55.20       54.53     31.67 o 
  -3   5  13      208.25      167.30     21.85 o 
  -2   5  13     1556.75     1552.74     45.09 o 
  -1   5  13      176.73      172.75     22.58 o 
   0   5  13      150.10      158.06     15.92 o 
   1   5  13      267.17      250.26     19.14 o 
   2   5  13       13.32       18.10     23.06 o 
   3   5  13       73.42        0.02     41.68 o 
   4   5  13       96.51       12.68     46.24 o 
   5   5  13      112.25      141.12     26.88 o 
   6   5  13       97.90       13.01     45.67 o 
   7   5  13        0.93        0.04     44.81 o 
   8   5  13        1.43        0.04     47.30 o 
   9   5  13        7.32       40.95     43.35 o 
  10   5  13       30.79        0.05     52.84 o 
 -15   6  13        0.88        0.05     51.77 o 
 -14   6  13        6.13       29.24     47.15 o 
 -13   6  13      135.30      101.79     51.60 o 
 -12   6  13       10.26       52.31     39.10 o 
 -11   6  13       17.96        7.67     42.93 o 
 -10   6  13        0.03        0.04     38.87 o 
  -9   6  13        0.29        0.04     33.72 o 
  -8   6  13        2.59        0.04     36.23 o 
  -7   6  13       88.78       92.97     22.16 o 
  -6   6  13      227.71      217.73     25.69 o 
  -5   6  13       17.13       13.19     31.53 o 
  -4   6  13       79.16       42.05     34.58 o 
  -3   6  13       37.93        0.02     31.44 o 
  -2   6  13      132.62      112.17     20.66 o 
  -1   6  13      743.29      731.32     34.80 o 
   0   6  13      121.56      146.95     19.40 o 
   1   6  13      412.38      445.85     23.68 o 
   2   6  13      155.31      135.20     17.36 o 
   3   6  13       21.25        0.04     41.32 o 
   4   6  13        1.65       34.62     39.85 o 
   5   6  13       14.32        0.04     44.59 o 
   6   6  13       66.49       31.64     39.32 o 
   7   6  13       33.35        0.04     49.95 o 
   8   6  13       23.12        0.05     46.02 o 
   9   6  13       59.26        3.68     52.44 o 
 -14   7  13       98.86       12.17     56.87 o 
 -13   7  13        0.73        3.79     46.55 o 
 -12   7  13       65.62       75.32     41.37 o 
 -11   7  13       23.47       43.46     42.20 o 
 -10   7  13      217.91      159.98     30.89 o 
  -9   7  13      176.22      192.00     29.84 o 
  -8   7  13      737.62      709.67     45.25 o 
  -7   7  13     1264.74     1155.84     51.27 o 
  -6   7  13      105.80       84.56     22.38 o 
  -5   7  13        5.83        0.04     34.14 o 
  -4   7  13       96.65       89.11     20.33 o 
  -3   7  13        6.57        0.02     36.05 o 
  -2   7  13       15.72        0.04     34.42 o 
  -1   7  13       88.61       91.20     20.27 o 
   0   7  13       11.99        0.04     25.34 o 
   1   7  13       49.02        5.23     29.48 o 
   2   7  13        3.45        0.04     27.87 o 
   3   7  13      324.87      318.26     32.48 o 
   4   7  13      474.81      490.17     39.49 o 
   5   7  13      248.78      255.68     34.78 o 
   6   7  13        6.12       56.85     38.88 o 
   7   7  13        5.77       62.10     40.31 o 
   8   7  13        0.71       10.74     45.18 o 
   9   7  13        0.03       42.05     45.31 o 
 -14   8  13       69.38       27.56     64.03 o 
 -13   8  13       89.16      116.12     30.56 o 
 -12   8  13      112.68      162.74     33.78 o 
 -11   8  13        5.32       28.87     41.15 o 
 -10   8  13        2.67       73.89     24.67 o 
  -9   8  13      273.54      276.78     30.39 o 
  -8   8  13      825.47      830.08     71.23 o 
  -7   8  13      359.90      333.28     34.53 o 
  -6   8  13      122.55      128.36     25.69 o 
  -5   8  13      236.62      205.23     25.09 o 
  -4   8  13      494.53      477.09     34.88 o 
  -3   8  13      814.92      871.59     42.69 o 
  -2   8  13        9.29       60.38     30.65 o 
  -1   8  13      261.54      271.07     27.90 o 
   0   8  13       48.21       29.06     29.04 o 
   1   8  13       15.21       11.88     28.05 o 
   2   8  13        5.75       53.81     20.09 o 
   3   8  13        8.00       53.92     39.83 o 
   4   8  13      114.41      131.95     31.44 o 
   5   8  13        0.95        0.04     44.65 o 
   6   8  13        2.82        0.04     47.92 o 
   7   8  13       35.54       63.40     45.45 o 
   8   8  13        6.74        0.04     55.44 o 
 -13   9  13       26.63       20.91     56.49 o 
 -12   9  13        2.55        0.04     51.23 o 
 -11   9  13       39.00        0.04     53.01 o 
 -10   9  13        0.07        0.04     54.80 o 
  -9   9  13      314.23      313.67     35.50 o 
  -8   9  13      115.55       18.66     52.79 o 
  -7   9  13      630.75      564.37     46.46 o 
  -6   9  13      230.19      224.12     29.90 o 
  -5   9  13      845.25      766.05     42.67 o 
  -4   9  13       68.38        0.04     46.15 o 
  -3   9  13      222.18      228.45     29.50 o 
  -2   9  13       13.82        0.04     42.98 o 
  -1   9  13      108.36       74.16     41.01 o 
   0   9  13      382.07      315.57     23.71 o 
   1   9  13       24.82       17.04     29.11 o 
   2   9  13       12.58        0.05     32.97 o 
   3   9  13       21.48       25.75     41.94 o 
   4   9  13        1.61        0.04     40.66 o 
   5   9  13        9.11       14.99     36.83 o 
   6   9  13        1.26       42.16     41.70 o 
   7   9  13        0.18        1.85     45.45 o 
 -12  10  13        0.02       38.17     46.20 o 
 -11  10  13       14.30        0.04     53.72 o 
 -10  10  13        5.94        1.81     51.82 o 
  -9  10  13       24.57       78.72     46.44 o 
  -8  10  13       17.60       55.00     46.64 o 
  -7  10  13      268.21      225.84     60.18 o 
  -6  10  13       19.64       35.10     44.04 o 
  -5  10  13       82.60       82.52     44.85 o 
  -4  10  13        4.72        0.04     45.29 o 
  -3  10  13      162.44      154.67     29.20 o 
  -2  10  13      528.62      545.72     40.80 o 
  -1  10  13      273.35      279.10     32.83 o 
   0  10  13        8.70        0.70     30.08 o 
   1  10  13      163.96      185.25     22.10 o 
   2  10  13      184.54      196.03     27.06 o 
   3  10  13        6.03       37.27     38.44 o 
   4  10  13        6.82        0.04     48.60 o 
   5  10  13       21.37        0.05     46.44 o 
   6  10  13       69.61      104.77     28.45 o 
 -11  11  13       35.65        4.06     53.39 o 
 -10  11  13      231.48      290.57     41.99 o 
  -9  11  13       35.62       93.58     52.94 o 
  -8  11  13        0.01        0.04     55.79 o 
  -7  11  13        1.35       64.70     25.09 o 
  -6  11  13       92.00       52.66     51.84 o 
  -5  11  13       11.73        0.04     43.46 o 
  -4  11  13      107.66       94.33     47.94 o 
  -3  11  13        3.25        0.04     42.42 o 
  -2  11  13        0.04        0.04     42.23 o 
  -1  11  13       16.36       40.90     42.96 o 
   0  11  13        2.20        0.05     33.91 o 
   1  11  13       17.29       55.19     21.50 o 
   2  11  13       30.96       33.65     34.27 o 
   3  11  13       10.39        0.05     47.32 o 
   4  11  13        0.14        0.04     55.15 o 
   5  11  13       21.78        0.05     51.16 o 
  -9  12  13       65.70       32.06     62.60 o 
  -8  12  13       71.80       36.49     55.28 o 
  -7  12  13       12.96        0.04     55.63 o 
  -6  12  13        0.08        1.77     47.70 o 
  -5  12  13        0.09        0.04     47.43 o 
  -4  12  13       34.00        0.04     47.12 o 
  -3  12  13        3.15        0.04     48.47 o 
  -2  12  13        6.45        0.04     45.76 o 
  -1  12  13       38.92       68.00     44.98 o 
   0  12  13        8.47       17.02     34.07 o 
   1  12  13        0.29       48.12     25.32 o 
   2  12  13       15.87        0.04     52.61 o 
   3  12  13        1.51        0.05     50.39 o 
   4  12  13        2.47        0.05     52.74 o 
  -7  13  13       48.20        0.04     64.10 o 
  -6  13  13        0.77        0.04     57.73 o 
  -5  13  13        0.04       57.55     40.71 o 
  -4  13  13       27.72        1.83     50.36 o 
  -3  13  13        5.75        3.66     51.09 o 
  -2  13  13       14.09        0.05     51.27 o 
  -1  13  13      172.16      226.16     37.88 o 
   0  13  13      109.37       61.21     28.82 o 
   1  13  13       18.14       21.99     35.24 o 
 -16   0  14        0.68        0.05     48.87 o 
 -14   0  14        0.18        0.04     47.70 o 
 -12   0  14      392.86      345.41     34.60 o 
 -10   0  14       23.02       59.80     31.60 o 
  -8   0  14      703.85      758.11     35.37 o 
  -6   0  14      651.24      718.51     31.86 o 
  -4   0  14      801.75      694.45     31.71 o 
  -2   0  14        0.19        0.02     28.09 o 
   0   0  14     1256.23     1308.46     31.99 o 
   2   0  14        1.30       21.61     22.49 o 
   4   0  14       17.63        0.04     35.83 o 
   6   0  14      192.78      225.65     32.90 o 
   8   0  14      430.52      450.85     41.68 o 
  10   0  14       17.55        0.05     48.93 o 
 -16   1  14       14.09        0.05     52.55 o 
 -15   1  14        2.48        0.04     48.93 o 
 -14   1  14       39.36       12.41     49.72 o 
 -13   1  14      280.95      277.22     34.44 o 
 -12   1  14       86.43       44.04     47.58 o 
 -11   1  14       71.35       52.39     22.38 o 
 -10   1  14        3.00        0.02     38.50 o 
  -9   1  14        6.71       53.43     27.21 o 
  -8   1  14       66.15       80.88     19.73 o 
  -7   1  14      255.09      223.40     23.40 o 
  -6   1  14     1159.42     1227.80     28.33 o 
  -5   1  14      759.14      528.63     29.90 o 
  -4   1  14      700.42      678.46     33.17 o 
  -3   1  14      217.66      219.30     23.06 o 
  -2   1  14       39.47        4.57     26.64 o 
  -1   1  14      939.97      938.86     35.17 o 
   0   1  14      748.21      741.17     24.15 o 
   1   1  14        1.19        0.04     22.31 o 
   2   1  14       36.20        0.04     22.96 o 
   3   1  14      173.52      182.71     23.49 o 
   4   1  14       38.57       21.76     35.41 o 
   5   1  14        2.32        0.04     36.19 o 
   6   1  14      269.69      269.73     30.52 o 
   7   1  14      156.27      163.02     28.69 o 
   8   1  14        5.10        0.04     48.03 o 
   9   1  14        5.45       10.43     44.83 o 
  10   1  14        0.01        1.87     44.67 o 
 -16   2  14       12.69        0.04     55.83 o 
 -15   2  14       20.48       98.46     30.27 o 
 -14   2  14       71.14        0.04     55.50 o 
 -13   2  14       98.29       49.06     55.94 o 
 -12   2  14     1063.69     1075.82     49.35 o 
 -11   2  14      924.06      896.39     47.72 o 
 -10   2  14       66.08       63.53     34.53 o 
  -9   2  14       17.59        0.02     35.28 o 
  -8   2  14      132.78      147.79     23.11 o 
  -7   2  14        5.31        0.02     36.98 o 
  -6   2  14        3.35        0.02     31.29 o 
  -5   2  14       11.62        0.02     27.25 o 
  -4   2  14      119.38      120.60     17.53 o 
  -3   2  14       15.42        0.02     30.85 o 
  -2   2  14      457.02      433.72     27.30 o 
  -1   2  14      262.92      245.84     23.13 o 
   0   2  14      131.40      130.45     20.18 o 
   1   2  14        9.98       27.30     22.10 o 
   2   2  14       20.89       56.18     14.91 o 
   3   2  14      155.51      162.58     23.20 o 
   4   2  14       11.05        0.04     37.13 o 
   5   2  14      113.78      140.91     25.64 o 
   6   2  14       30.44       77.00     23.97 o 
   7   2  14       64.13        0.04     49.46 o 
   8   2  14      357.70      379.52     38.90 o 
   9   2  14        5.19        8.76     46.22 o 
  10   2  14        6.31       41.52     41.01 o 
 -16   3  14        1.86        2.12     50.50 o 
 -15   3  14        1.11        1.96     46.92 o 
 -14   3  14        0.10       76.54     39.18 o 
 -13   3  14      191.84      173.10     30.28 o 
 -12   3  14        6.55       56.12     22.34 o 
 -11   3  14       22.60       66.51     35.99 o 
 -10   3  14      355.30      380.05     31.88 o 
  -9   3  14      256.82      284.52     27.03 o 
  -8   3  14       57.04        0.02     40.93 o 
  -7   3  14      483.73      550.75     31.14 o 
  -6   3  14        1.28        0.02     32.28 o 
  -5   3  14      683.26      658.57     33.65 o 
  -4   3  14       14.38       28.27     26.70 o 
  -3   3  14       47.22       49.26     15.68 o 
  -2   3  14      131.77      149.17     20.79 o 
  -1   3  14      500.16      552.88     31.53 o 
   0   3  14       18.35        2.03     21.21 o 
   1   3  14        5.11        0.04     22.14 o 
   2   3  14      115.77      125.60     16.63 o 
   3   3  14       43.94       40.09     34.86 o 
   4   3  14      105.67       31.40     43.40 o 
   5   3  14       53.46       68.43     38.68 o 
   6   3  14      167.07      159.61     46.40 o 
   7   3  14        0.13        0.04     47.79 o 
   8   3  14       62.00       45.00     29.17 o 
   9   3  14       73.54       26.72     57.29 o 
  10   3  14        4.73        0.05     52.77 o 
 -15   4  14       14.49       28.09     50.92 o 
 -14   4  14      154.57      150.15     35.15 o 
 -13   4  14        2.75        0.04     52.00 o 
 -12   4  14      105.67      123.73     28.58 o 
 -11   4  14      211.00      213.43     31.16 o 
 -10   4  14       30.77       45.21     34.47 o 
  -9   4  14      326.22      319.87     30.83 o 
  -8   4  14      100.28      136.96     21.68 o 
  -7   4  14      316.22      322.89     27.04 o 
  -6   4  14        9.54        0.04     29.04 o 
  -5   4  14      147.43      131.87     18.33 o 
  -4   4  14        0.41        0.02     33.87 o 
  -3   4  14      238.48      209.39     22.96 o 
  -2   4  14      333.49      309.07     26.20 o 
  -1   4  14      144.06      135.64     20.80 o 
   0   4  14       22.43        4.61     24.83 o 
   1   4  14       54.65       37.09     25.25 o 
   2   4  14      611.70      603.69     29.66 o 
   3   4  14       84.33       73.23     38.41 o 
   4   4  14       85.41       96.65     23.70 o 
   5   4  14       48.21        0.04     44.59 o 
   6   4  14       49.52        0.04     43.88 o 
   7   4  14       31.63       28.44     42.91 o 
   8   4  14      238.75      279.76     37.29 o 
   9   4  14      364.44      394.34     45.25 o 
 -15   5  14        0.00       35.04     45.95 o 
 -14   5  14      117.84      153.21     33.60 o 
 -13   5  14       73.21      136.61     27.78 o 
 -12   5  14       78.79      127.54     27.21 o 
 -11   5  14        0.58        0.04     36.89 o 
 -10   5  14       20.76       35.61     38.88 o 
  -9   5  14      114.53       76.76     22.63 o 
  -8   5  14      179.65      100.71     24.98 o 
  -7   5  14      207.25      181.22     24.10 o 
  -6   5  14      514.27      465.12     31.09 o 
  -5   5  14       75.95        7.67     36.58 o 
  -4   5  14        9.02       41.96     27.83 o 
  -3   5  14      949.01      837.91     38.70 o 
  -2   5  14       28.68       61.94     32.00 o 
  -1   5  14      358.85      298.68     27.06 o 
   0   5  14       69.67       88.27     18.83 o 
   1   5  14      168.39      142.47     18.37 o 
   2   5  14      451.33      478.42     24.41 o 
   3   5  14      127.70      118.39     25.87 o 
   4   5  14      221.08      260.51     31.82 o 
   5   5  14       42.69       45.86     38.50 o 
   6   5  14        6.42        0.04     42.45 o 
   7   5  14       24.26        0.04     47.23 o 
   8   5  14       27.73        0.04     50.03 o 
   9   5  14        0.01       39.23     48.75 o 
 -15   6  14        0.03       31.93     45.89 o 
 -14   6  14       52.45        0.04     58.57 o 
 -13   6  14       14.42       24.17     43.73 o 
 -12   6  14       31.72       68.78     37.18 o 
 -11   6  14       78.03       78.90     42.05 o 
 -10   6  14       87.37       67.06     42.80 o 
  -9   6  14       85.01      104.46     23.86 o 
  -8   6  14       96.50       85.43     46.33 o 
  -7   6  14     1234.76     1016.77     47.04 o 
  -6   6  14      242.24      238.59     26.06 o 
  -5   6  14      125.74      102.29     23.95 o 
  -4   6  14      870.43      899.10     39.89 o 
  -3   6  14      177.12       68.03     42.12 o 
  -2   6  14      186.38      244.08     25.29 o 
  -1   6  14      255.01      279.60     28.33 o 
   0   6  14       51.29       65.45     19.07 o 
   1   6  14      102.51       43.35     29.70 o 
   2   6  14       45.27        9.19     27.89 o 
   3   6  14      353.96      393.13     35.61 o 
   4   6  14      976.28      969.60     49.61 o 
   5   6  14       39.23       41.87     40.07 o 
   6   6  14       36.54        0.04     49.02 o 
   7   6  14      150.32      201.22     31.07 o 
   8   6  14       77.13       54.16     45.32 o 
   9   6  14      117.97      166.59     34.89 o 
 -14   7  14       11.90       88.87     47.26 o 
 -13   7  14      155.05       69.79     60.26 o 
 -12   7  14       18.38       26.31     40.20 o 
 -11   7  14       40.64       73.87     25.97 o 
 -10   7  14       71.30       20.38     44.98 o 
  -9   7  14        8.91       34.03     41.92 o 
  -8   7  14      663.79      605.28     40.37 o 
  -7   7  14       66.38        6.70     45.95 o 
  -6   7  14      122.56      136.47     27.67 o 
  -5   7  14       31.23        4.96     35.97 o 
  -4   7  14       56.66       13.43     36.23 o 
  -3   7  14       24.61        0.04     36.78 o 
  -2   7  14        0.82       54.51     32.85 o 
  -1   7  14       37.63       27.12     36.80 o 
   0   7  14      154.85      167.99     17.51 o 
   1   7  14      161.59      151.87     24.70 o 
   2   7  14      403.52      389.69     26.29 o 
   3   7  14       16.89        0.04     47.96 o 
   4   7  14      130.07      187.76     30.74 o 
   5   7  14      221.87      182.71     31.66 o 
   6   7  14       26.31       24.92     44.12 o 
   7   7  14        6.14        0.05     47.41 o 
   8   7  14        6.11        0.05     51.25 o 
 -13   8  14       13.86       18.26     42.05 o 
 -12   8  14      113.01       11.05     61.54 o 
 -11   8  14       89.52       80.20     47.30 o 
 -10   8  14       76.26       52.66     29.95 o 
  -9   8  14       43.62       72.13     44.24 o 
  -8   8  14      879.99     1009.23     51.58 o 
  -7   8  14      491.20      504.92     41.28 o 
  -6   8  14      187.15      199.58     29.13 o 
  -5   8  14       32.22       45.09     34.93 o 
  -4   8  14      109.47       56.27     39.54 o 
  -3   8  14       25.24       71.47     36.87 o 
  -2   8  14      107.92       77.91     40.86 o 
  -1   8  14       52.46        5.27     41.59 o 
   0   8  14       17.53       13.69     27.83 o 
   1   8  14       16.81        0.04     31.55 o 
   2   8  14      101.66       84.48     22.25 o 
   3   8  14      194.94      197.35     28.67 o 
   4   8  14      247.89      225.65     32.72 o 
   5   8  14       35.93        0.04     50.54 o 
   6   8  14       55.03       36.63     45.53 o 
   7   8  14        5.34       49.79     42.74 o 
 -13   9  14        6.83        0.05     53.34 o 
 -12   9  14        6.07        0.04     53.06 o 
 -11   9  14       64.69       96.32     30.32 o 
 -10   9  14       77.40       80.35     30.70 o 
  -9   9  14      371.54      345.52     39.87 o 
  -8   9  14       42.18       70.76     50.94 o 
  -7   9  14       72.63       87.48     30.61 o 
  -6   9  14        0.50       69.61     37.77 o 
  -5   9  14       21.95        0.04     41.19 o 
  -4   9  14        6.46        0.04     49.72 o 
  -3   9  14      206.42      222.56     32.46 o 
  -2   9  14     1560.74     1570.78     57.13 o 
  -1   9  14        0.01       43.90     35.57 o 
   0   9  14       49.29       11.02     31.71 o 
   1   9  14        9.29        2.85     29.72 o 
   2   9  14       74.84      133.23     19.43 o 
   3   9  14       29.88       36.58     45.89 o 
   4   9  14        7.26       69.81     39.05 o 
   5   9  14       15.10       17.46     48.11 o 
   6   9  14       56.18       66.15     44.10 o 
   7   9  14        8.96        1.94     46.28 o 
 -12  10  14       32.06       55.35     52.55 o 
 -11  10  14        0.84        0.05     50.78 o 
 -10  10  14      326.63      370.87     42.32 o 
  -9  10  14        0.23       21.59     46.64 o 
  -8  10  14      318.57      346.04     38.68 o 
  -7  10  14       14.62        0.04     58.59 o 
  -6  10  14       23.23       26.88     43.81 o 
  -5  10  14       72.18       75.02     41.63 o 
  -4  10  14      282.43      337.34     32.30 o 
  -3  10  14      488.33      524.88     39.98 o 
  -2  10  14       10.37        0.04     44.19 o 
  -1  10  14      126.75      135.50     47.14 o 
   0  10  14       51.87       31.55     33.74 o 
   1  10  14       27.54       54.82     22.29 o 
   2  10  14       35.20       97.25     25.47 o 
   3  10  14        0.88       15.26     43.84 o 
   4  10  14        5.05        3.53     46.46 o 
   5  10  14       58.51      101.24     31.71 o 
   6  10  14       11.04        0.05     52.53 o 
 -10  11  14        7.80        0.04     59.93 o 
  -9  11  14      808.94      628.14     87.96 o 
  -8  11  14       89.15      140.42     31.71 o 
  -7  11  14        0.05        0.04     53.49 o 
  -6  11  14       19.98       39.12     45.42 o 
  -5  11  14        5.07       62.63     35.28 o 
  -4  11  14       10.56       21.21     42.32 o 
  -3  11  14        5.47        0.04     48.14 o 
  -2  11  14      240.50      162.27     31.05 o 
  -1  11  14        9.62        0.04     45.76 o 
   0  11  14        4.35        0.05     35.90 o 
   1  11  14        0.20        0.05     33.36 o 
   2  11  14        3.15        0.05     35.50 o 
   3  11  14      141.30      161.06     35.70 o 
   4  11  14       27.77        0.05     54.47 o 
  -9  12  14       92.13       65.67     60.60 o 
  -8  12  14      327.25      339.52     40.84 o 
  -7  12  14       45.70      119.85     33.38 o 
  -6  12  14       13.24       54.97     43.75 o 
  -5  12  14        6.60       58.57     39.01 o 
  -4  12  14       59.10       66.82     42.27 o 
  -3  12  14       60.21        0.04     48.64 o 
  -2  12  14        0.93       26.75     25.01 o 
  -1  12  14        0.27        1.76     44.34 o 
   0  12  14       34.70       51.47     33.92 o 
   1  12  14        3.55        3.02     36.25 o 
   2  12  14        1.02        0.05     53.10 o 
   3  12  14        5.72        0.05     54.75 o 
  -6  13  14        2.13       39.60     29.24 o 
  -5  13  14       53.79       62.27     30.83 o 
  -4  13  14        0.00        0.05     49.79 o 
  -3  13  14       21.57       28.31     49.02 o 
  -2  13  14        0.63        0.05     50.74 o 
  -1  13  14       63.66       34.20     55.66 o 
   0  13  14       16.73       27.37     36.83 o 
 -15   0  15        1.88        0.04     50.70 o 
 -13   0  15        3.95        6.48     38.81 o 
 -11   0  15      421.07      425.16     39.45 o 
  -9   0  15      422.98      441.39     31.53 o 
  -7   0  15       33.64       55.85     29.20 o 
  -5   0  15       64.35       37.29     30.85 o 
  -3   0  15      160.75      155.26     19.96 o 
  -1   0  15      143.86      135.08     20.46 o 
   1   0  15      397.10      429.49     24.59 o 
   3   0  15      572.20      530.70     35.41 o 
   5   0  15      772.34      843.78     44.79 o 
   7   0  15        0.49        7.90     40.80 o 
   9   0  15       71.49       67.50     54.03 o 
 -16   1  15        3.24       25.23     43.71 o 
 -15   1  15        9.59       62.96     24.89 o 
 -14   1  15      125.01       89.04     51.36 o 
 -13   1  15       19.41       13.01     42.03 o 
 -12   1  15        9.96        0.04     45.91 o 
 -11   1  15      116.26      131.60     23.64 o 
 -10   1  15      273.12      218.94     29.77 o 
  -9   1  15      107.36      150.90     21.46 o 
  -8   1  15       18.99        0.02     35.99 o 
  -7   1  15      630.83      735.58     34.55 o 
  -6   1  15      144.37      138.74     22.34 o 
  -5   1  15      618.19      556.23     30.08 o 
  -4   1  15      173.34      185.29     23.09 o 
  -3   1  15      163.15      171.31     22.58 o 
  -2   1  15       46.03       28.87     32.70 o 
  -1   1  15      295.85      246.15     25.14 o 
   0   1  15        0.02       15.99     15.26 o 
   1   1  15      116.80      130.56     18.39 o 
   2   1  15        1.74        1.88     22.71 o 
   3   1  15       38.69       46.62     20.48 o 
   4   1  15       25.88        0.04     40.80 o 
   5   1  15        1.73       40.11     33.85 o 
   6   1  15       43.39       23.70     41.01 o 
   7   1  15        4.72       31.75     43.18 o 
   8   1  15       51.83        0.04     54.91 o 
   9   1  15        0.24        0.04     52.44 o 
 -16   2  15      113.92      163.71     34.20 o 
 -15   2  15        0.38       13.82     51.00 o 
 -14   2  15       96.09      150.10     28.20 o 
 -13   2  15       54.58        0.04     55.52 o 
 -12   2  15        3.75       38.39     41.90 o 
 -11   2  15      143.60      185.67     25.97 o 
 -10   2  15       51.72       32.46     38.35 o 
  -9   2  15      196.61      223.73     25.20 o 
  -8   2  15       65.38      123.46     22.45 o 
  -7   2  15      144.42      129.22     22.34 o 
  -6   2  15      843.21      835.16     36.87 o 
  -5   2  15       13.30        0.02     32.50 o 
  -4   2  15        8.27        0.02     31.71 o 
  -3   2  15      452.78      476.43     42.73 o 
  -2   2  15     1043.08     1003.82     40.22 o 
  -1   2  15      246.36      197.47     26.28 o 
   0   2  15        5.57       32.77     14.84 o 
   1   2  15       16.52        0.13     23.29 o 
   2   2  15       33.53       36.49     24.98 o 
   3   2  15       97.87       87.61     22.25 o 
   4   2  15        5.14        0.04     37.93 o 
   5   2  15        2.13        0.04     37.25 o 
   6   2  15        9.81       38.96     40.09 o 
   7   2  15       10.91        0.04     45.18 o 
   8   2  15      113.20      202.83     31.13 o 
   9   2  15       28.77       83.09     45.78 o 
 -15   3  15       85.50       68.18     52.83 o 
 -14   3  15      253.53      220.36     47.28 o 
 -13   3  15       22.64        0.04     48.40 o 
 -12   3  15      152.99      127.79     29.33 o 
 -11   3  15      136.84      146.71     39.63 o 
 -10   3  15       12.64        0.04     39.38 o 
  -9   3  15      244.86      214.53     24.61 o 
  -8   3  15        0.03        0.02     39.14 o 
  -7   3  15       62.75       54.29     37.20 o 
  -6   3  15      737.02      676.04     37.86 o 
  -5   3  15      723.05      652.49     34.16 o 
  -4   3  15      152.10      132.00     20.51 o 
  -3   3  15      644.63      700.54     36.50 o 
  -2   3  15      169.57      165.63     22.43 o 
  -1   3  15       20.41        0.02     32.57 o 
   0   3  15        9.80        2.07     23.48 o 
   1   3  15       16.74       17.49     24.94 o 
   2   3  15      177.52      181.41     19.85 o 
   3   3  15      101.83        3.79     44.37 o 
   4   3  15       31.32        0.04     39.71 o 
   5   3  15       49.16       30.01     43.37 o 
   6   3  15      125.69      149.72     27.70 o 
   7   3  15      100.57       26.09     52.50 o 
   8   3  15        3.65        0.04     54.13 o 
   9   3  15       20.38       73.06     29.81 o 
 -15   4  15       11.37        0.05     50.05 o 
 -14   4  15        7.24       22.93     47.26 o 
 -13   4  15        4.80        5.34     47.96 o 
 -12   4  15      137.89      109.29     44.24 o 
 -11   4  15       35.71       73.96     41.02 o 
 -10   4  15      277.69      328.62     33.27 o 
  -9   4  15       27.65        8.03     38.22 o 
  -8   4  15        0.41        0.02     42.42 o 
  -7   4  15        4.59        0.02     40.33 o 
  -6   4  15      210.73      208.38     24.74 o 
  -5   4  15        0.00        0.02     34.29 o 
  -4   4  15       84.57      106.33     18.10 o 
  -3   4  15      468.78      411.93     30.85 o 
  -2   4  15      257.91      241.52     25.87 o 
  -1   4  15       42.93       65.64     30.45 o 
   0   4  15      313.50      321.02     20.60 o 
   1   4  15      122.13      159.05     22.60 o 
   2   4  15       61.44       61.10     20.24 o 
   3   4  15       46.54       53.49     35.99 o 
   4   4  15      124.39        0.04     46.66 o 
   5   4  15       74.26       49.94     37.84 o 
   6   4  15        8.93        0.04     47.98 o 
   7   4  15       33.36       33.38     44.48 o 
   8   4  15      305.46      382.19     38.96 o 
   9   4  15      238.30      241.48     38.61 o 
 -15   5  15        0.17       42.05     49.75 o 
 -14   5  15       58.35       49.13     49.13 o 
 -13   5  15        4.65        0.04     50.80 o 
 -12   5  15       13.99       68.09     37.91 o 
 -11   5  15       14.31        0.04     41.19 o 
 -10   5  15       54.15       26.62     45.53 o 
  -9   5  15      426.29      388.62     38.65 o 
  -8   5  15      530.20      397.31     34.22 o 
  -7   5  15      137.76       75.33     43.49 o 
  -6   5  15      349.17      322.93     31.78 o 
  -5   5  15      263.09      265.40     27.04 o 
  -4   5  15      750.93      700.85     38.04 o 
  -3   5  15      424.18      433.41     31.73 o 
  -2   5  15       44.16       35.41     37.04 o 
  -1   5  15        1.72        0.04     32.17 o 
   0   5  15       29.67       29.33     25.43 o 
   1   5  15      139.14      126.97     19.12 o 
   2   5  15        9.82        0.04     28.20 o 
   3   5  15       71.18       97.03     25.60 o 
   4   5  15       73.95       55.88     43.20 o 
   5   5  15        1.22       45.58     36.27 o 
   6   5  15       19.82        0.04     42.16 o 
   7   5  15        3.25        0.04     46.97 o 
   8   5  15       38.32        0.04     54.64 o 
 -14   6  15       16.79       69.09     41.85 o 
 -13   6  15       62.01       89.61     48.49 o 
 -12   6  15       20.97        0.04     43.15 o 
 -11   6  15       75.64      106.55     25.78 o 
 -10   6  15       59.85        0.04     41.41 o 
  -9   6  15      162.32      128.32     43.70 o 
  -8   6  15       80.53       65.54     47.43 o 
  -7   6  15       41.71        0.02     50.81 o 
  -6   6  15       31.23       33.81     37.51 o 
  -5   6  15      350.78      397.69     30.17 o 
  -4   6  15       48.06       36.36     31.82 o 
  -3   6  15       45.12        0.02     38.90 o 
  -2   6  15      165.18      108.18     22.95 o 
  -1   6  15       18.10       25.86     34.84 o 
   0   6  15       67.08       92.72     20.55 o 
   1   6  15        7.96        4.08     24.78 o 
   2   6  15      440.60      445.87     25.58 o 
   3   6  15     1143.64     1232.85     56.32 o 
   4   6  15      325.66      283.91     34.64 o 
   5   6  15        4.45        0.04     45.51 o 
   6   6  15       20.58        0.04     48.97 o 
   7   6  15       11.39        3.55     45.78 o 
   8   6  15        9.82        0.05     54.62 o 
 -14   7  15        2.46        0.05     55.92 o 
 -13   7  15       12.53        0.04     52.41 o 
 -12   7  15        2.12        0.04     48.01 o 
 -11   7  15        0.12        0.04     41.43 o 
 -10   7  15       40.79        4.87     44.48 o 
  -9   7  15       82.38      114.60     28.47 o 
  -8   7  15      196.04      256.78     32.04 o 
  -7   7  15        4.33        0.02     49.20 o 
  -6   7  15       14.79       26.57     38.96 o 
  -5   7  15        1.87        0.04     34.95 o 
  -4   7  15        0.15        0.04     41.66 o 
  -3   7  15      219.86      253.52     27.12 o 
  -2   7  15      580.70      626.86     37.05 o 
  -1   7  15        6.39        0.04     42.01 o 
   0   7  15       17.15        0.04     29.64 o 
   1   7  15      288.19      290.19     23.66 o 
   2   7  15       19.48       21.92     30.30 o 
   3   7  15      101.51       13.43     50.58 o 
   4   7  15      125.72      170.83     27.50 o 
   5   7  15       21.79       38.01     42.23 o 
   6   7  15       67.77       64.68     50.87 o 
   7   7  15        6.61       22.20     47.96 o 
 -13   8  15       35.33        4.15     55.79 o 
 -12   8  15        0.04       49.40     29.72 o 
 -11   8  15        0.20       39.47     38.97 o 
 -10   8  15        9.25        0.04     51.05 o 
  -9   8  15       16.99        0.04     49.09 o 
  -8   8  15       74.25      109.28     28.86 o 
  -7   8  15     1632.56     1619.95     65.10 o 
  -6   8  15        0.91        0.04     38.24 o 
  -5   8  15        0.08       55.59     29.81 o 
  -4   8  15      141.53      137.47     46.00 o 
  -3   8  15       13.87       54.11     21.52 o 
  -2   8  15      268.59      214.55     30.80 o 
  -1   8  15       48.92       37.58     40.99 o 
   0   8  15       15.55        0.05     29.39 o 
   1   8  15      111.65      111.84     19.30 o 
   2   8  15       29.89       10.23     30.52 o 
   3   8  15      327.10      362.06     37.99 o 
   4   8  15        2.82        0.04     46.57 o 
   5   8  15       10.11       10.41     46.75 o 
   6   8  15        1.65        1.83     45.98 o 
   7   8  15        2.05        0.05     50.59 o 
 -12   9  15       12.98       47.70     45.93 o 
 -11   9  15       73.58      119.98     32.66 o 
 -10   9  15        0.85       41.59     48.27 o 
  -9   9  15       25.66        0.04     52.41 o 
  -8   9  15        3.34        6.66     46.64 o 
  -7   9  15       98.17      127.30     27.25 o 
  -6   9  15       20.10        1.52     37.91 o 
  -5   9  15        3.34        0.04     44.85 o 
  -4   9  15      149.17       94.40     29.35 o 
  -3   9  15      184.70      230.59     32.86 o 
  -2   9  15        7.35        0.05     26.66 o 
  -1   9  15      410.64      396.19     34.14 o 
   0   9  15      146.63      162.80     19.78 o 
   1   9  15       27.92        0.05     34.18 o 
   2   9  15        0.37        0.05     33.06 o 
   3   9  15       21.32       36.32     26.42 o 
   4   9  15       34.63        0.04     51.45 o 
   5   9  15       29.00        0.04     52.64 o 
   6   9  15        5.32       42.31     40.42 o 
 -11  10  15        2.02       62.07     41.08 o 
 -10  10  15        3.45        0.04     54.86 o 
  -9  10  15        2.15       43.92     25.75 o 
  -8  10  15        0.04        0.04     50.47 o 
  -7  10  15      327.99      384.99     41.46 o 
  -6  10  15       83.96       42.69     53.10 o 
  -5  10  15       42.72        0.04     45.14 o 
  -4  10  15       47.98       78.92     47.89 o 
  -3  10  15        0.76        0.04     46.81 o 
  -2  10  15        2.69       67.56     39.83 o 
  -1  10  15       73.78      114.11     25.40 o 
   0  10  15        0.52        0.05     34.42 o 
   1  10  15        0.00       56.76     28.49 o 
   2  10  15       45.11       77.99     25.20 o 
   3  10  15        1.18       49.68     43.38 o 
   4  10  15       13.72        0.05     48.38 o 
   5  10  15        8.97       21.24     47.74 o 
 -10  11  15        1.00       44.85     50.85 o 
  -9  11  15        3.56       35.55     51.44 o 
  -8  11  15        0.62        0.04     53.06 o 
  -7  11  15       10.93        0.04     51.45 o 
  -6  11  15        1.37       47.54     40.80 o 
  -5  11  15        5.84        0.05     44.39 o 
  -4  11  15       31.40       18.65     41.90 o 
  -3  11  15       61.34       20.26     47.52 o 
  -2  11  15        5.69        0.04     48.14 o 
  -1  11  15       26.06        0.04     47.48 o 
   0  11  15        1.65       52.70     31.47 o 
   1  11  15       10.77        0.07     33.80 o 
   2  11  15       31.66       51.62     34.07 o 
   3  11  15       29.30        0.04     56.76 o 
  -8  12  15       16.37        0.05     50.89 o 
  -7  12  15        6.86        0.05     55.41 o 
  -6  12  15        2.56        0.04     54.73 o 
  -5  12  15        6.46        0.04     55.35 o 
  -4  12  15        1.30        0.04     55.04 o 
  -3  12  15       55.17        9.08     52.77 o 
  -2  12  15      110.84       89.66     33.52 o 
  -1  12  15        3.97        0.05     47.83 o 
   0  12  15        0.94       35.61     30.30 o 
   1  12  15      154.72      192.11     25.54 o 
  -3  13  15        9.35        9.75     51.45 o 
 -16   0  16      156.50      147.26     33.54 o 
 -14   0  16        9.77        0.04     61.45 o 
 -12   0  16      187.27       98.61     49.33 o 
 -10   0  16      185.47      197.36     27.26 o 
  -8   0  16      533.12      580.42     34.36 o 
  -6   0  16      574.03      623.31     35.21 o 
  -4   0  16      148.38      143.48     23.18 o 
  -2   0  16      335.47      356.89     26.84 o 
   0   0  16       61.68       45.62     18.13 o 
   2   0  16      410.05      410.26     22.14 o 
   4   0  16       20.85        2.76     36.30 o 
   6   0  16      209.45      231.67     30.91 o 
   8   0  16       41.08        0.04     55.41 o 
 -16   1  16       30.17       19.32     60.33 o 
 -15   1  16       28.06       80.09     55.21 o 
 -14   1  16      252.75      211.87     35.72 o 
 -13   1  16      237.34      189.95     35.11 o 
 -12   1  16      157.03      132.72     29.77 o 
 -11   1  16        0.21        0.04     44.79 o 
 -10   1  16        6.92        0.04     37.80 o 
  -9   1  16      241.97      214.56     27.85 o 
  -8   1  16       19.05       52.02     32.81 o 
  -7   1  16      323.43      388.91     31.34 o 
  -6   1  16      968.62      899.04     39.12 o 
  -5   1  16        1.76       29.88     18.10 o 
  -4   1  16      373.71      404.44     28.60 o 
  -3   1  16        0.72        0.02     32.08 o 
  -2   1  16       20.63        0.02     32.19 o 
  -1   1  16        3.86        0.04     31.22 o 
   0   1  16       29.04       12.35     17.44 o 
   1   1  16       19.95        0.04     25.05 o 
   2   1  16      202.61      182.41     20.53 o 
   3   1  16        3.90       26.15     34.84 o 
   4   1  16      316.66      318.11     32.70 o 
   5   1  16       39.69        0.04     41.12 o 
   6   1  16       59.56       86.17     30.81 o 
   7   1  16      120.13       94.82     32.37 o 
   8   1  16       26.23        0.04     51.27 o 
   9   1  16        4.42       19.27     48.76 o 
 -15   2  16      159.41      165.32     42.34 o 
 -14   2  16       70.10       56.60     49.55 o 
 -13   2  16       35.65        0.04     52.53 o 
 -12   2  16       73.23      125.74     28.67 o 
 -11   2  16      339.05      334.43     35.28 o 
 -10   2  16       31.01        0.04     38.59 o 
  -9   2  16        0.21        0.04     34.07 o 
  -8   2  16        0.13        0.04     36.93 o 
  -7   2  16      695.32      787.04     40.27 o 
  -6   2  16      106.27      144.19     23.77 o 
  -5   2  16       10.79        0.02     36.38 o 
  -4   2  16      558.63      558.02     34.33 o 
  -3   2  16     1274.41     1228.35     62.43 o 
  -2   2  16      700.56      695.04     34.36 o 
  -1   2  16       48.81       11.24     34.42 o 
   0   2  16       66.00       48.27     26.86 o 
   1   2  16       63.88       65.47     28.16 o 
   2   2  16        0.22        0.04     28.67 o 
   3   2  16       40.20        0.04     44.32 o 
   4   2  16       29.85       22.45     36.49 o 
   5   2  16       46.63        1.50     46.97 o 
   6   2  16        3.70        0.04     43.02 o 
   7   2  16        5.36       37.68     22.52 o 
   8   2  16        0.04        0.05     47.56 o 
 -15   3  16      185.61      224.66     42.25 o 
 -14   3  16       86.85      135.33     29.62 o 
 -13   3  16       26.79       12.39     48.67 o 
 -12   3  16        0.60        0.04     45.71 o 
 -11   3  16       20.32       37.84     21.98 o 
 -10   3  16      415.02      390.83     34.84 o 
  -9   3  16      129.07       91.36     21.77 o 
  -8   3  16       43.63       77.46     38.74 o 
  -7   3  16        0.18        6.11     35.57 o 
  -6   3  16     1554.68     1440.28     50.54 o 
  -5   3  16       37.04       47.12     20.64 o 
  -4   3  16      659.44      660.98     34.69 o 
  -3   3  16     1512.31     1472.34     50.32 o 
  -2   3  16     1752.98     1841.43     54.27 o 
  -1   3  16        0.09        0.02     36.03 o 
   0   3  16      200.18      179.38     23.02 o 
   1   3  16      308.53      317.33     20.70 o 
   2   3  16      222.67      211.87     18.72 o 
   3   3  16       55.58       37.86     37.71 o 
   4   3  16       65.74       37.22     40.64 o 
   5   3  16       75.93       51.67     42.56 o 
   6   3  16        6.66       32.39     39.32 o 
   7   3  16       80.14       62.10     49.28 o 
   8   3  16       10.07       14.75     52.72 o 
 -15   4  16        5.23        0.04     56.58 o 
 -14   4  16      109.30      130.65     35.24 o 
 -13   4  16      229.00      290.89     37.60 o 
 -12   4  16        4.44       44.85     36.27 o 
 -11   4  16        0.09        0.04     43.06 o 
 -10   4  16        7.82        0.04     44.70 o 
  -9   4  16      551.41      575.66     55.70 o 
  -8   4  16     1368.01     1504.40     57.88 o 
  -7   4  16       58.37       44.37     41.76 o 
  -6   4  16       10.23       32.48     34.80 o 
  -5   4  16      304.40      339.94     30.05 o 
  -4   4  16      275.16      246.66     26.50 o 
  -3   4  16      282.89      271.47     29.50 o 
  -2   4  16        2.35        0.02     39.16 o 
  -1   4  16      822.30      864.06     43.53 o 
   0   4  16       86.99       66.48     29.86 o 
   1   4  16        3.40        0.04     27.61 o 
   2   4  16       53.59       44.79     20.20 o 
   3   4  16       61.05        0.04     40.90 o 
   4   4  16        7.16        0.04     42.62 o 
   5   4  16        6.17        0.04     44.74 o 
   6   4  16       87.35       90.28     29.77 o 
   7   4  16        9.88       19.40     44.63 o 
   8   4  16       14.16        5.65     48.45 o 
 -14   5  16        0.33        0.04     54.40 o 
 -13   5  16      167.51      125.16     34.91 o 
 -12   5  16       20.15       65.12     40.13 o 
 -11   5  16       37.93       76.12     43.07 o 
 -10   5  16      150.14      139.07     29.11 o 
  -9   5  16      600.17      562.48     39.69 o 
  -8   5  16       25.64        0.02     46.46 o 
  -7   5  16        0.66        0.02     46.02 o 
  -6   5  16      190.79      252.99     26.95 o 
  -5   5  16       84.45       61.66     37.40 o 
  -4   5  16       45.22       53.69     35.64 o 
  -3   5  16      127.57       94.82     25.09 o 
  -2   5  16      346.71      272.46     30.21 o 
  -1   5  16       48.36       46.13     21.74 o 
   0   5  16       12.18        0.04     28.73 o 
   1   5  16        4.78        0.05     27.32 o 
   2   5  16       52.18       29.53     28.89 o 
   3   5  16        6.04        0.04     41.54 o 
   4   5  16        7.67       22.82     39.52 o 
   5   5  16        6.92       91.47     24.30 o 
   6   5  16       48.24      105.76     28.09 o 
   7   5  16        4.36       43.49     44.17 o 
   8   5  16        3.09        0.05     54.20 o 
 -14   6  16        4.62        0.04     59.67 o 
 -13   6  16       59.99       78.37     47.17 o 
 -12   6  16       37.13       37.35     47.43 o 
 -11   6  16        0.67        0.04     47.50 o 
 -10   6  16       26.25       44.89     36.14 o 
  -9   6  16       14.12        0.04     43.59 o 
  -8   6  16     2402.51     2168.23     69.48 o 
  -7   6  16       73.29       90.34     47.65 o 
  -6   6  16        0.93        3.95     36.94 o 
  -5   6  16      281.28      268.05     33.21 o 
  -4   6  16        8.62       38.54     33.74 o 
  -3   6  16      222.47      217.11     27.06 o 
  -2   6  16        2.10        0.04     36.74 o 
  -1   6  16      126.48       45.87     43.77 o 
   0   6  16       52.68       51.14     27.26 o 
   1   6  16       13.71       25.64     28.65 o 
   2   6  16      243.26      203.51     27.48 o 
   3   6  16      464.19      359.80     46.18 o 
   4   6  16       90.60       87.06     54.03 o 
   5   6  16       24.73        0.04     49.66 o 
   6   6  16        1.35        0.05     46.95 o 
   7   6  16        9.31        0.05     51.34 o 
 -13   7  16       19.77        2.03     52.39 o 
 -12   7  16        1.82        0.04     49.77 o 
 -11   7  16       10.49        0.04     46.02 o 
 -10   7  16       58.07        0.04     46.75 o 
  -9   7  16       35.72       52.68     42.91 o 
  -8   7  16      504.88      440.89     40.91 o 
  -7   7  16      383.87      436.17     41.15 o 
  -6   7  16      104.63       88.09     28.00 o 
  -5   7  16        0.38        0.04     37.42 o 
  -4   7  16      344.07      275.06     31.20 o 
  -3   7  16      348.91      353.63     32.08 o 
  -2   7  16       71.83       65.23     40.49 o 
  -1   7  16       44.35       16.61     41.81 o 
   0   7  16       55.66       42.60     31.05 o 
   1   7  16      128.26      127.59     26.83 o 
   2   7  16        0.04        0.05     32.08 o 
   3   7  16       15.25        0.04     49.86 o 
   4   7  16       27.62       18.21     46.53 o 
   5   7  16        7.17        0.05     44.76 o 
   6   7  16        3.00        0.05     48.11 o 
 -13   8  16        1.08       74.49     42.29 o 
 -12   8  16       37.69        0.04     54.71 o 
 -11   8  16        4.50        7.39     44.30 o 
 -10   8  16       57.91       51.23     49.31 o 
  -9   8  16       92.66       84.17     49.37 o 
  -8   8  16      370.97      392.62     37.95 o 
  -7   8  16       46.30        0.04     57.22 o 
  -6   8  16       82.81      115.44     41.02 o 
  -5   8  16       18.80       42.23     24.37 o 
  -4   8  16      161.33      168.12     27.12 o 
  -3   8  16       21.68        0.04     44.59 o 
  -2   8  16        0.73        0.04     44.17 o 
  -1   8  16       79.54      120.97     27.87 o 
   0   8  16        9.45       22.29     28.80 o 
   1   8  16       10.65        0.05     30.85 o 
   2   8  16      116.43      129.92     24.48 o 
   3   8  16        8.05       11.62     40.91 o 
   4   8  16       29.74      102.49     38.02 o 
   5   8  16       37.49        3.64     52.94 o 
   6   8  16        4.19       36.49     42.91 o 
 -12   9  16        1.64       53.03     45.87 o 
 -11   9  16       43.46       76.32     30.89 o 
 -10   9  16      123.40      156.60     31.34 o 
  -9   9  16       56.44       67.70     41.70 o 
  -8   9  16       79.58       15.55     53.80 o 
  -7   9  16        0.28        4.96     47.21 o 
  -6   9  16      347.76      296.15     34.51 o 
  -5   9  16      100.45      126.13     26.35 o 
  -4   9  16        3.59       42.78     22.45 o 
  -3   9  16        0.36       30.74     39.19 o 
  -2   9  16      294.35      290.46     35.13 o 
  -1   9  16        9.28       68.82     36.82 o 
   0   9  16       37.05        0.05     34.31 o 
   1   9  16        5.81        4.39     31.13 o 
   2   9  16       27.44       41.46     32.08 o 
   3   9  16       85.64       87.70     45.75 o 
   4   9  16        4.91       27.45     41.92 o 
   5   9  16        6.44        1.92     49.28 o 
 -10  10  16        2.64        0.05     53.85 o 
  -9  10  16        0.55        0.05     49.59 o 
  -8  10  16      140.23      172.66     33.61 o 
  -7  10  16       32.17       68.47     26.02 o 
  -6  10  16       41.34        0.04     51.11 o 
  -5  10  16        4.50        0.04     44.45 o 
  -4  10  16       34.80       44.48     42.23 o 
  -3  10  16       44.79        9.86     49.48 o 
  -2  10  16        0.02        0.05     40.04 o 
  -1  10  16        0.10        3.33     43.90 o 
   0  10  16        0.79       11.05     33.30 o 
   1  10  16       71.10       98.90     26.70 o 
   2  10  16       17.54        0.07     35.83 o 
   3  10  16       18.41        5.58     46.73 o 
   4  10  16        8.04       25.12     46.68 o 
  -9  11  16      155.01        0.04     72.22 o 
  -8  11  16        0.68        0.05     54.56 o 
  -7  11  16       71.30       88.64     52.22 o 
  -6  11  16        9.37        0.05     48.91 o 
  -5  11  16       12.84        0.05     45.45 o 
  -4  11  16       18.34       62.54     27.70 o 
  -3  11  16        9.13       28.14     37.99 o 
  -2  11  16        4.45        0.05     49.00 o 
  -1  11  16       80.04       37.46     50.48 o 
   0  11  16       11.80       10.94     34.77 o 
   1  11  16       13.02        0.07     36.98 o 
   2  11  16       27.65        0.05     42.84 o 
  -6  12  16        3.58        0.05     52.81 o 
  -5  12  16        0.15        0.05     47.50 o 
  -4  12  16        5.59        0.05     51.58 o 
  -3  12  16        0.02       32.06     40.75 o 
  -2  12  16       23.86       24.48     48.87 o 
  -1  12  16        1.30        0.05     51.71 o 
   0  12  16        0.74       56.61     46.57 o 
 -15   0  17        4.36        0.04     54.99 o 
 -13   0  17       92.47       94.38     28.82 o 
 -11   0  17      142.63       93.45     46.73 o 
  -9   0  17      260.22      234.40     27.36 o 
  -7   0  17      453.41      480.51     36.18 o 
  -5   0  17     2890.16     2778.99     67.26 o 
  -3   0  17      206.27      222.34     24.41 o 
  -1   0  17      516.32      492.60     32.88 o 
   1   0  17      177.54      184.94     23.55 o 
   3   0  17      465.86      499.50     39.74 o 
   5   0  17      201.31      177.11     27.94 o 
   7   0  17       47.85        8.87     48.78 o 
 -15   1  17      117.96      129.51     35.26 o 
 -14   1  17        3.49       40.38     45.54 o 
 -13   1  17       25.70       55.48     44.61 o 
 -12   1  17        1.44        6.51     42.01 o 
 -11   1  17      638.33      539.85     42.85 o 
 -10   1  17       41.71        0.04     40.73 o 
  -9   1  17       62.91       19.30     44.34 o 
  -8   1  17      311.81      373.12     31.95 o 
  -7   1  17      458.83      509.04     33.71 o 
  -6   1  17        9.14        0.02     39.67 o 
  -5   1  17     1481.59     1455.47     54.05 o 
  -4   1  17       41.98       70.52     35.83 o 
  -3   1  17     1675.75     1640.59     52.35 o 
  -2   1  17       20.70       56.25     19.27 o 
  -1   1  17       22.28       39.34     31.38 o 
   0   1  17       26.93       11.33     26.93 o 
   1   1  17       64.06       83.09     19.10 o 
   2   1  17        1.93       54.35     16.78 o 
   3   1  17      192.39      238.11     29.88 o 
   4   1  17       22.50        0.04     45.60 o 
   5   1  17        0.07       39.27     39.27 o 
   6   1  17       32.02       18.39     47.01 o 
   7   1  17        1.44       14.25     40.53 o 
   8   1  17        3.24       20.90     48.09 o 
 -15   2  17       19.10        0.05     48.11 o 
 -14   2  17        3.75       23.29     52.53 o 
 -13   2  17      359.81      209.70     63.55 o 
 -12   2  17       62.30       44.52     44.15 o 
 -11   2  17      207.61      199.87     31.93 o 
 -10   2  17      286.81      297.18     47.01 o 
  -9   2  17        0.23        0.04     44.59 o 
  -8   2  17      123.07       79.80     44.90 o 
  -7   2  17      986.45     1008.72     46.73 o 
  -6   2  17       41.39       36.19     41.26 o 
  -5   2  17      743.22      697.63     37.40 o 
  -4   2  17      243.48      300.51     29.13 o 
  -3   2  17      290.02      186.31     46.86 o 
  -2   2  17        0.23       16.52     33.89 o 
  -1   2  17      163.53      177.73     24.26 o 
   0   2  17       21.92       28.45     25.29 o 
   1   2  17        5.39        1.98     24.90 o 
   2   2  17      126.71      111.47     22.62 o 
   3   2  17      389.11      439.74     37.00 o 
   4   2  17       50.89       16.47     43.68 o 
   5   2  17        0.06       44.45     38.83 o 
   6   2  17       25.07        0.04     50.94 o 
   7   2  17        0.77        3.59     47.25 o 
   8   2  17       40.52       59.40     50.37 o 
 -15   3  17        0.44        0.04     57.90 o 
 -14   3  17        3.35        0.05     48.16 o 
 -13   3  17        5.43       32.88     41.98 o 
 -12   3  17       25.67        0.04     45.69 o 
 -11   3  17       57.92       44.41     45.09 o 
 -10   3  17       10.67        0.04     45.93 o 
  -9   3  17      343.63      260.58     34.57 o 
  -8   3  17      307.97      323.93     34.73 o 
  -7   3  17      712.49      682.94     39.01 o 
  -6   3  17     1896.74     1762.77     56.10 o 
  -5   3  17       39.24        0.02     43.35 o 
  -4   3  17      439.09      439.65     34.09 o 
  -3   3  17     2428.84     2192.32     64.56 o 
  -2   3  17     1108.09     1125.94     45.78 o 
  -1   3  17       14.01       58.22     30.78 o 
   0   3  17       43.03       23.00     26.99 o 
   1   3  17        0.55        6.50     25.93 o 
   2   3  17        0.65        0.05     29.24 o 
   3   3  17        1.22       50.56     33.72 o 
   4   3  17       13.93        0.04     42.98 o 
   5   3  17        0.07        0.04     42.80 o 
   6   3  17        1.87        0.05     45.01 o 
   7   3  17        5.11       43.75     43.29 o 
 -14   4  17      156.95      195.52     37.29 o 
 -13   4  17      345.95      381.94     44.78 o 
 -12   4  17       88.36       55.04     45.23 o 
 -11   4  17       15.99        0.04     42.67 o 
 -10   4  17        3.85       46.77     27.43 o 
  -9   4  17      172.20      117.44     47.34 o 
  -8   4  17        5.14       19.69     39.62 o 
  -7   4  17      778.72      976.95     49.66 o 
  -6   4  17       44.28       72.77     38.24 o 
  -5   4  17       27.40       65.32     36.89 o 
  -4   4  17       52.89        0.02     44.57 o 
  -3   4  17      262.49      274.75     43.79 o 
  -2   4  17     1064.59     1093.20     46.88 o 
  -1   4  17       48.41       83.57     24.23 o 
   0   4  17      206.92      199.96     19.91 o 
   1   4  17       31.02       70.43     18.19 o 
   2   4  17       20.74        5.09     28.09 o 
   3   4  17       34.06       54.91     40.82 o 
   4   4  17        0.01        0.04     45.23 o 
   5   4  17        5.72        0.04     49.04 o 
   6   4  17        0.01        0.04     50.72 o 
   7   4  17       34.50       61.41     50.03 o 
 -14   5  17       40.74       82.80     47.19 o 
 -13   5  17       42.74       79.91     51.60 o 
 -12   5  17        0.21        0.04     46.15 o 
 -11   5  17        1.76        0.04     44.54 o 
 -10   5  17       87.04       65.01     25.32 o 
  -9   5  17        0.83        0.04     48.47 o 
  -8   5  17       67.14        5.84     48.09 o 
  -7   5  17      421.86      427.48     35.79 o 
  -6   5  17      965.31      980.17     47.03 o 
  -5   5  17        0.73       10.47     33.81 o 
  -4   5  17      103.63      128.18     26.09 o 
  -3   5  17      491.43      431.40     32.97 o 
  -2   5  17      588.21      586.34     38.92 o 
  -1   5  17       93.62       87.12     24.70 o 
   0   5  17        0.09        0.05     29.42 o 
   1   5  17       48.77       57.27     29.35 o 
   2   5  17       30.78       34.42     29.83 o 
   3   5  17        3.82       52.17     36.76 o 
   4   5  17       30.56       71.25     30.28 o 
   5   5  17       68.05       66.44     47.87 o 
   6   5  17       48.96       55.92     49.42 o 
   7   5  17        2.96        5.73     44.50 o 
 -14   6  17       25.10        0.05     57.49 o 
 -13   6  17       18.07        0.04     52.90 o 
 -12   6  17        3.33        0.05     42.65 o 
 -11   6  17        1.78        0.04     43.06 o 
 -10   6  17       64.46       31.67     49.70 o 
  -9   6  17      326.49      134.80     62.54 o 
  -8   6  17      163.14       85.62     52.88 o 
  -7   6  17      565.66      544.90     44.72 o 
  -6   6  17       26.02       11.14     39.08 o 
  -5   6  17       17.32        2.74     35.32 o 
  -4   6  17      687.90      640.07     42.95 o 
  -3   6  17        0.65        0.04     38.32 o 
  -2   6  17        8.81       27.32     37.16 o 
  -1   6  17       69.16       69.70     41.59 o 
   0   6  17       20.77       39.76     20.66 o 
   1   6  17        8.61       35.21     28.34 o 
   2   6  17      118.57      145.05     24.41 o 
   3   6  17      133.80      179.36     31.18 o 
   4   6  17        3.78        0.04     49.00 o 
   5   6  17        3.74       47.65     38.54 o 
   6   6  17       37.37       68.97     43.59 o 
 -13   7  17        4.74        0.05     49.66 o 
 -12   7  17        3.24       61.19     39.29 o 
 -11   7  17        1.48        0.05     43.07 o 
 -10   7  17       10.87        0.04     45.71 o 
  -9   7  17      315.66      337.75     39.60 o 
  -8   7  17      418.41      550.92     40.48 o 
  -7   7  17      352.73      333.17     35.96 o 
  -6   7  17      124.30      140.49     29.53 o 
  -5   7  17        1.12       30.37     39.38 o 
  -4   7  17        7.69        0.04     38.35 o 
  -3   7  17       49.19       58.79     38.77 o 
  -2   7  17        0.49        0.04     50.83 o 
  -1   7  17      617.97      574.62     40.95 o 
   0   7  17       78.76       40.20     36.10 o 
   1   7  17        8.03       78.63     27.65 o 
   2   7  17       94.61      111.86     25.49 o 
   3   7  17       13.63        0.04     47.25 o 
   4   7  17      170.92      235.41     36.72 o 
   5   7  17       94.80       96.58     28.03 o 
   6   7  17       34.64        0.05     53.70 o 
 -12   8  17       41.05        9.99     51.56 o 
 -11   8  17       21.65       21.01     46.02 o 
 -10   8  17        7.22       71.36     40.46 o 
  -9   8  17       47.71        0.04     54.13 o 
  -8   8  17        4.16        0.04     48.27 o 
  -7   8  17       56.25       14.64     46.53 o 
  -6   8  17       32.74        0.04     46.66 o 
  -5   8  17       22.88        0.04     44.32 o 
  -4   8  17      129.13       76.05     46.88 o 
  -3   8  17      251.41      273.74     34.14 o 
  -2   8  17      100.04      111.64     30.05 o 
  -1   8  17        2.13        0.04     45.80 o 
   0   8  17       61.53        0.05     36.80 o 
   1   8  17       19.66        0.05     35.46 o 
   2   8  17        3.21        0.05     32.70 o 
   3   8  17       18.12       43.75     43.75 o 
   4   8  17        3.39        0.05     52.04 o 
   5   8  17        7.95        0.05     50.28 o 
 -11   9  17       52.85       76.27     49.50 o 
 -10   9  17       14.01        0.05     49.08 o 
  -9   9  17        3.51       57.24     41.74 o 
  -8   9  17      202.40      227.57     36.10 o 
  -7   9  17       45.41       41.39     47.04 o 
  -6   9  17       33.19       93.63     25.98 o 
  -5   9  17       86.30      103.70     27.23 o 
  -4   9  17        0.84        0.04     52.26 o 
  -3   9  17      139.04      177.35     33.80 o 
  -2   9  17       23.55        0.04     49.70 o 
  -1   9  17       34.66       51.00     49.39 o 
   0   9  17       14.72       37.71     32.33 o 
   1   9  17       43.60       39.05     36.16 o 
   2   9  17        0.36       26.83     33.56 o 
   3   9  17       10.43       20.27     48.78 o 
   4   9  17       10.33       46.09     44.37 o 
 -10  10  17       54.04      103.90     54.33 o 
  -9  10  17       13.80        0.05     53.61 o 
  -8  10  17       38.33       11.42     53.39 o 
  -7  10  17       52.74        3.68     49.31 o 
  -6  10  17        1.48        0.05     43.68 o 
  -5  10  17        4.00       51.95     42.42 o 
  -4  10  17      218.88      185.29     38.74 o 
  -3  10  17       37.19       73.94     40.44 o 
  -2  10  17       39.14        0.04     49.40 o 
  -1  10  17       33.38        0.04     49.66 o 
   0  10  17       18.69       19.51     31.95 o 
   1  10  17      104.11       87.72     28.91 o 
   2  10  17       45.13       77.13     26.55 o 
  -8  11  17       35.02       68.82     43.13 o 
  -7  11  17       10.89        0.05     50.72 o 
  -6  11  17        2.70        0.05     53.91 o 
  -5  11  17       46.37        0.05     53.06 o 
  -4  11  17       17.30        0.04     53.30 o 
  -3  11  17       35.55       34.86     44.52 o 
  -2  11  17       11.37       58.76     43.92 o 
  -1  11  17       51.39        0.04     58.28 o 
   0  11  17       20.63       46.99     34.60 o 
 -14   0  18      224.54      261.99     37.16 o 
 -12   0  18       13.04       84.10     25.18 o 
 -10   0  18      195.75      240.29     32.20 o 
  -8   0  18       20.33       15.17     38.04 o 
  -6   0  18      171.13       82.01     51.80 o 
  -4   0  18       32.75       12.35     39.62 o 
  -2   0  18       36.52       43.64     36.25 o 
   0   0  18       22.11       13.27     26.37 o 
   2   0  18      100.73       73.14     22.14 o 
   4   0  18       88.51      106.57     24.98 o 
   6   0  18        1.27        0.05     47.26 o 
 -15   1  18        7.14        0.05     50.36 o 
 -14   1  18       58.48        0.04     56.36 o 
 -13   1  18       18.50       57.44     40.60 o 
 -12   1  18        4.37       13.56     41.79 o 
 -11   1  18        0.01        0.04     51.02 o 
 -10   1  18      136.04       44.41     49.61 o 
  -9   1  18       16.78        0.04     41.66 o 
  -8   1  18      194.58      182.65     30.43 o 
  -7   1  18       22.20        0.02     45.25 o 
  -6   1  18      282.64      268.32     30.89 o 
  -5   1  18       28.34       41.23     38.15 o 
  -4   1  18        8.98        0.02     42.52 o 
  -3   1  18      121.54       96.14     22.87 o 
  -2   1  18        9.47        0.04     38.61 o 
  -1   1  18       51.53       46.18     38.61 o 
   0   1  18        2.64        5.21     25.51 o 
   1   1  18      284.20      290.26     24.92 o 
   2   1  18       33.88       32.06     21.19 o 
   3   1  18        0.13        0.04     41.57 o 
   4   1  18       61.74       88.40     40.44 o 
   5   1  18       18.26       13.36     45.07 o 
   6   1  18       14.46        0.05     47.14 o 
   7   1  18       11.22        0.05     55.52 o 
 -15   2  18       41.95       78.88     47.04 o 
 -14   2  18      371.79      383.55     48.91 o 
 -13   2  18      202.77      213.32     60.82 o 
 -12   2  18       42.87       49.66     43.97 o 
 -11   2  18       52.30       97.60     24.23 o 
 -10   2  18       77.29        0.04     48.73 o 
  -9   2  18      125.70       48.49     42.65 o 
  -8   2  18        3.25       26.72     38.97 o 
  -7   2  18       21.88       84.59     34.57 o 
  -6   2  18        6.52        0.04     40.77 o 
  -5   2  18      517.84      470.33     36.08 o 
  -4   2  18      121.13       81.79     43.68 o 
  -3   2  18       77.19       55.35     39.87 o 
  -2   2  18      113.46      105.31     25.65 o 
  -1   2  18        6.24        0.04     37.33 o 
   0   2  18       34.90       11.34     29.48 o 
   1   2  18       74.39       67.47     18.28 o 
   2   2  18       59.40      102.74     20.33 o 
   3   2  18       44.55       49.92     39.82 o 
   4   2  18       82.77       17.55     50.48 o 
   5   2  18       33.10        1.68     51.45 o 
   6   2  18        0.50        0.04     50.65 o 
   7   2  18       23.44       22.78     51.38 o 
 -14   3  18      110.26       26.42     63.42 o 
 -13   3  18        0.96        0.04     49.37 o 
 -12   3  18      110.06      154.91     25.62 o 
 -11   3  18       13.74        0.04     45.18 o 
 -10   3  18       13.75        1.57     43.26 o 
  -9   3  18        2.13        0.04     44.12 o 
  -8   3  18      340.94      357.38     33.67 o 
  -7   3  18        2.30        0.04     43.37 o 
  -6   3  18      192.47      157.47     28.23 o 
  -5   3  18       17.25        0.02     44.63 o 
  -4   3  18        0.02       61.81     33.52 o 
  -3   3  18      816.34      863.82     43.68 o 
  -2   3  18       27.47        0.04     41.70 o 
  -1   3  18      188.48      185.58     28.11 o 
   0   3  18       15.74        0.05     27.36 o 
   1   3  18      320.31      304.85     24.12 o 
   2   3  18      105.65       89.84     27.17 o 
   3   3  18        1.12        0.04     48.18 o 
   4   3  18        0.94        0.04     44.72 o 
   5   3  18       18.43        0.04     47.30 o 
   6   3  18       27.31       57.99     27.36 o 
   7   3  18       29.13       63.55     49.59 o 
 -14   4  18      157.46      164.83     39.10 o 
 -13   4  18       28.33        0.04     57.66 o 
 -12   4  18      188.79      144.46     54.13 o 
 -11   4  18        7.86        0.04     46.31 o 
 -10   4  18        8.14        0.04     46.48 o 
  -9   4  18       10.39       64.68     37.16 o 
  -8   4  18        0.01       65.16     34.86 o 
  -7   4  18      140.96      162.47     28.14 o 
  -6   4  18       65.24       84.01     24.65 o 
  -5   4  18      433.06      442.05     36.56 o 
  -4   4  18        0.94        0.04     44.14 o 
  -3   4  18        7.37       45.16     41.24 o 
  -2   4  18       25.83       45.47     39.54 o 
  -1   4  18       71.46        4.10     43.13 o 
   0   4  18      125.91      157.16     20.18 o 
   1   4  18        0.02       41.30     19.58 o 
   2   4  18       26.43       28.27     28.27 o 
   3   4  18        0.67       72.66     37.25 o 
   4   4  18       56.71       23.28     47.70 o 
   5   4  18       35.87        0.04     51.51 o 
   6   4  18       61.22       70.96     36.76 o 
 -14   5  18      102.14        0.04     63.44 o 
 -13   5  18       10.73        0.04     57.31 o 
 -12   5  18       36.41        0.04     56.80 o 
 -11   5  18       27.29        0.04     48.11 o 
 -10   5  18       49.93        0.04     52.15 o 
  -9   5  18      444.75      383.18     39.54 o 
  -8   5  18      320.09      367.83     35.94 o 
  -7   5  18      680.48      731.17     44.06 o 
  -6   5  18      200.32      102.63     48.97 o 
  -5   5  18        4.31        0.04     42.63 o 
  -4   5  18      117.88      128.87     28.40 o 
  -3   5  18      399.29      395.51     35.41 o 
  -2   5  18      115.87       58.33     48.95 o 
  -1   5  18      580.86      579.78     38.33 o 
   0   5  18       71.91       71.25     31.05 o 
   1   5  18       25.25       38.96     23.04 o 
   2   5  18       35.25        0.05     35.61 o 
   3   5  18      153.59      203.22     34.91 o 
   4   5  18      228.15      299.78     36.07 o 
   5   5  18       18.85        3.60     50.41 o 
   6   5  18        6.89        0.05     51.91 o 
 -13   6  18       11.31        0.04     60.20 o 
 -12   6  18        5.10       44.78     22.63 o 
 -11   6  18        7.38       45.76     23.49 o 
 -10   6  18       10.49        5.21     42.62 o 
  -9   6  18       94.32       76.23     50.96 o 
  -8   6  18       44.96       33.65     47.85 o 
  -7   6  18        7.16        0.04     48.47 o 
  -6   6  18       14.03       29.37     36.56 o 
  -5   6  18       24.54       40.77     23.13 o 
  -4   6  18       72.84      102.18     26.72 o 
  -3   6  18        1.17        0.04     48.23 o 
  -2   6  18       23.87        0.04     45.10 o 
  -1   6  18       92.23      123.40     28.80 o 
   0   6  18      640.01      680.78     32.22 o 
   1   6  18       25.99        0.05     33.58 o 
   2   6  18      116.65      100.77     24.04 o 
   3   6  18        0.00        0.04     46.35 o 
   4   6  18       54.47       81.50     43.97 o 
   5   6  18        7.88        0.05     48.40 o 
 -12   7  18        8.81       17.79     46.28 o 
 -11   7  18        5.75        0.05     47.78 o 
 -10   7  18      218.83       94.20     60.13 o 
  -9   7  18      155.60      177.95     34.20 o 
  -8   7  18      231.23      250.81     35.81 o 
  -7   7  18      178.33      194.33     30.92 o 
  -6   7  18      105.47      128.84     25.25 o 
  -5   7  18      122.05       68.60     46.11 o 
  -4   7  18       14.54       62.18     37.49 o 
  -3   7  18       13.37       13.65     41.77 o 
  -2   7  18      555.30      439.19     46.09 o 
  -1   7  18        2.36        0.04     40.68 o 
   0   7  18       17.36        0.05     34.24 o 
   1   7  18        1.07        0.05     36.03 o 
   2   7  18       32.09       44.50     25.32 o 
   3   7  18       58.95        1.76     55.46 o 
   4   7  18      173.10       25.80     64.19 o 
   5   7  18       17.09        3.86     47.43 o 
 -11   8  18       28.49       82.30     24.45 o 
 -10   8  18        0.36        0.05     48.75 o 
  -9   8  18        9.08        0.04     55.13 o 
  -8   8  18      169.48      191.73     32.35 o 
  -7   8  18       35.59       59.51     43.84 o 
  -6   8  18        7.05       35.75     46.02 o 
  -5   8  18        7.78       11.25     44.26 o 
  -4   8  18       35.84        0.04     47.37 o 
  -3   8  18       78.91       88.05     47.90 o 
  -2   8  18       24.52        0.04     48.62 o 
  -1   8  18       13.54       72.02     40.57 o 
   0   8  18      414.16      376.94     32.26 o 
   1   8  18      150.80      203.99     23.06 o 
   2   8  18        0.01       34.40     30.61 o 
   3   8  18        0.61       53.47     45.12 o 
   4   8  18       14.87        0.05     51.25 o 
 -10   9  18       35.08        0.04     57.27 o 
  -9   9  18        3.32        0.04     52.61 o 
  -8   9  18       33.44       42.96     43.13 o 
  -7   9  18       20.87        0.04     52.74 o 
  -6   9  18        1.70        0.05     45.43 o 
  -5   9  18       11.46        0.04     45.34 o 
  -4   9  18        4.04        0.04     45.80 o 
  -3   9  18        0.36       44.24     24.06 o 
  -2   9  18      459.06      418.20     40.88 o 
  -1   9  18      180.51      247.02     32.88 o 
   0   9  18       17.81        4.32     38.41 o 
   1   9  18        1.04       30.05     32.35 o 
   2   9  18       73.66      111.71     26.07 o 
   3   9  18        7.87        0.05     51.38 o 
  -9  10  18        9.80        0.05     51.09 o 
  -8  10  18       81.49       61.26     57.31 o 
  -7  10  18       10.42       55.35     44.32 o 
  -6  10  18        1.88        9.26     44.41 o 
  -5  10  18        8.52       27.12     42.58 o 
  -4  10  18       44.83        0.04     51.55 o 
  -3  10  18       52.72       59.41     49.40 o 
  -2  10  18       85.25        0.04     54.75 o 
  -1  10  18       28.42        0.04     56.43 o 
   0  10  18       88.51       40.75     38.10 o 
   1  10  18        0.43        4.21     27.47 o 
  -6  11  18        0.02        0.05     51.47 o 
  -5  11  18        0.68       55.74     39.34 o 
  -4  11  18        1.20       11.49     45.95 o 
  -3  11  18       27.40       28.71     45.10 o 
  -2  11  18      163.48      215.42     34.29 o 
 -13   0  19        2.98        0.04     54.09 o 
 -11   0  19       73.80       61.85     43.17 o 
  -9   0  19       33.48        0.04     45.64 o 
  -7   0  19       69.37        5.60     50.89 o 
  -5   0  19      764.81      764.79     43.29 o 
  -3   0  19        0.69        0.04     39.38 o 
  -1   0  19       46.15        0.04     43.20 o 
   1   0  19       18.17       20.60     26.06 o 
   3   0  19       27.27       31.86     42.45 o 
   5   0  19       10.14        0.04     51.00 o 
 -14   1  19       32.83        0.04     57.68 o 
 -13   1  19       19.59        0.04     48.42 o 
 -12   1  19        0.25        0.04     51.71 o 
 -11   1  19       13.04        0.04     48.03 o 
 -10   1  19       66.98       45.00     44.83 o 
  -9   1  19      167.18      171.67     32.22 o 
  -8   1  19       31.88       48.36     39.41 o 
  -7   1  19      299.27      263.22     30.10 o 
  -6   1  19      111.93       64.83     40.26 o 
  -5   1  19      423.50      418.39     37.66 o 
  -4   1  19        0.09        0.04     41.85 o 
  -3   1  19       35.66       76.43     21.35 o 
  -2   1  19       33.76       43.00     36.10 o 
  -1   1  19      100.59       91.53     23.82 o 
   0   1  19      156.98      171.64     19.16 o 
   1   1  19       52.60       38.90     30.43 o 
   2   1  19        9.38       19.76     29.39 o 
   3   1  19      181.96      160.33     33.25 o 
   4   1  19        6.29        6.72     42.32 o 
   5   1  19       10.29        0.04     50.08 o 
   6   1  19        4.85        0.05     50.48 o 
 -14   2  19       42.18        0.04     58.57 o 
 -13   2  19       42.00       59.60     43.46 o 
 -12   2  19      315.20      187.10     65.10 o 
 -11   2  19        3.78       16.96     40.82 o 
 -10   2  19       30.83      116.98     24.50 o 
  -9   2  19      100.72        0.04     53.54 o 
  -8   2  19      129.19      121.83     42.07 o 
  -7   2  19       10.02        5.71     41.41 o 
  -6   2  19       91.79      129.64     27.03 o 
  -5   2  19      583.16      640.80     44.17 o 
  -4   2  19        7.93       16.16     38.61 o 
  -3   2  19      980.17     1011.03     65.64 o 
  -2   2  19       51.57       68.01     37.00 o 
  -1   2  19       35.09       49.70     25.95 o 
   0   2  19       36.29       64.67     26.59 o 
   1   2  19       73.22       80.13     28.33 o 
   2   2  19        5.59        0.05     29.59 o 
   3   2  19       23.78       51.14     25.23 o 
   4   2  19       74.07      136.67     28.01 o 
   5   2  19       76.87        0.04     64.28 o 
   6   2  19       37.43       51.16     46.31 o 
 -14   3  19       17.16        4.19     56.39 o 
 -13   3  19        9.52        0.04     56.78 o 
 -12   3  19        0.12       30.80     42.74 o 
 -11   3  19      113.37       86.24     43.97 o 
 -10   3  19      134.05      170.90     31.33 o 
  -9   3  19       58.93       77.24     43.71 o 
  -8   3  19        0.63        0.04     41.52 o 
  -7   3  19      127.79      125.01     27.61 o 
  -6   3  19      136.10      118.22     27.78 o 
  -5   3  19        2.59       30.39     36.07 o 
  -4   3  19       22.03        6.88     46.53 o 
  -3   3  19       57.44        0.04     47.81 o 
  -2   3  19      103.51      131.56     25.75 o 
  -1   3  19       97.27       72.53     45.23 o 
   0   3  19       24.99        0.05     32.28 o 
   1   3  19      117.95       73.25     24.63 o 
   2   3  19       28.24        0.84     33.34 o 
   3   3  19        3.94       57.42     36.14 o 
   4   3  19        2.31        0.04     48.58 o 
   5   3  19       71.48       80.00     49.26 o 
   6   3  19        0.72        0.05     55.21 o 
 -13   4  19       33.17       14.18     52.33 o 
 -12   4  19        5.74       59.27     40.66 o 
 -11   4  19        0.56        0.04     45.45 o 
 -10   4  19        0.47       28.80     44.06 o 
  -9   4  19        8.16        0.04     46.48 o 
  -8   4  19       99.08       91.60     26.11 o 
  -7   4  19        3.68       86.86     30.61 o 
  -6   4  19       22.93       21.56     41.99 o 
  -5   4  19      281.90      324.61     33.10 o 
  -4   4  19      647.13      594.96     43.53 o 
  -3   4  19      686.74      782.39     60.33 o 
  -2   4  19       17.54       65.71     37.95 o 
  -1   4  19        8.72        0.04     40.71 o 
   0   4  19        3.59        0.05     28.18 o 
   1   4  19        8.01        2.03     29.92 o 
   2   4  19       24.42        2.58     33.54 o 
   3   4  19       38.26       83.31     25.80 o 
   4   4  19       49.85       89.42     26.84 o 
   5   4  19        0.02        0.05     49.48 o 
 -13   5  19        2.78       27.04     47.58 o 
 -12   5  19        0.32       34.27     41.21 o 
 -11   5  19       29.75       20.00     42.69 o 
 -10   5  19       50.52        0.04     50.43 o 
  -9   5  19       39.82       58.43     41.06 o 
  -8   5  19      166.09      149.57     31.09 o 
  -7   5  19       32.89        0.04     48.25 o 
  -6   5  19       61.72       44.63     42.32 o 
  -5   5  19       16.61        0.04     43.29 o 
  -4   5  19       26.49       39.60     40.88 o 
  -3   5  19      205.04      189.42     50.41 o 
  -2   5  19      193.77      150.48     28.22 o 
  -1   5  19        6.08       22.69     40.15 o 
   0   5  19       18.89       31.05     29.92 o 
   1   5  19      305.81      276.08     28.56 o 
   2   5  19      115.67      135.41     23.82 o 
   3   5  19      167.79      149.92     32.35 o 
   4   5  19      167.43      174.56     32.28 o 
   5   5  19       67.58       40.02     55.92 o 
 -12   6  19       38.92       55.11     48.14 o 
 -11   6  19        0.63       22.29     24.35 o 
 -10   6  19        3.94       21.72     43.66 o 
  -9   6  19       26.09       50.26     40.24 o 
  -8   6  19      195.78      153.21     33.47 o 
  -7   6  19       12.32        0.04     48.69 o 
  -6   6  19       18.16        0.04     42.25 o 
  -5   6  19       23.96       12.28     38.76 o 
  -4   6  19      195.81      209.75     32.35 o 
  -3   6  19      231.01      212.77     55.39 o 
  -2   6  19       18.49       47.76     45.45 o 
  -1   6  19       69.55        0.04     46.35 o 
   0   6  19       40.26        9.52     35.11 o 
   1   6  19      180.33      209.48     22.27 o 
   2   6  19      103.03      135.52     28.86 o 
   3   6  19       81.33       80.53     49.50 o 
   4   6  19       35.11       82.38     45.25 o 
 -12   7  19        0.35        8.18     46.31 o 
 -11   7  19        3.38        0.05     47.63 o 
 -10   7  19       12.52        0.04     50.05 o 
  -9   7  19        2.83       60.99     27.54 o 
  -8   7  19        1.85        5.27     45.25 o 
  -7   7  19       17.62       47.36     40.31 o 
  -6   7  19       11.27        0.04     44.74 o 
  -5   7  19       29.03        0.04     46.46 o 
  -4   7  19        9.22       35.22     41.83 o 
  -3   7  19       18.69        9.62     42.31 o 
  -2   7  19      212.32      289.59     34.89 o 
  -1   7  19        1.53       46.06     41.23 o 
   0   7  19       14.99       35.10     32.64 o 
   1   7  19       70.02       65.96     26.18 o 
   2   7  19       45.92        0.05     41.52 o 
   3   7  19        5.13        0.05     49.59 o 
 -11   8  19        9.37        6.13     47.65 o 
 -10   8  19       30.39        0.04     54.53 o 
  -9   8  19        1.03       58.70     41.54 o 
  -8   8  19       87.41       90.56     45.98 o 
  -7   8  19       38.34       49.84     45.65 o 
  -6   8  19        3.79       22.16     38.97 o 
  -5   8  19       12.31       64.24     37.35 o 
  -4   8  19       62.02       23.59     49.24 o 
  -3   8  19       79.89       90.83     33.98 o 
  -2   8  19        1.78       15.26     42.84 o 
  -1   8  19      240.93      247.28     34.71 o 
   0   8  19       33.79       28.22     36.87 o 
   1   8  19        0.02       34.75     23.86 o 
   2   8  19        2.43       18.94     33.52 o 
  -9   9  19        0.00        0.04     62.65 o 
  -8   9  19       24.32       96.30     31.56 o 
  -7   9  19       10.11        0.04     55.52 o 
  -6   9  19       24.91        0.04     53.47 o 
  -5   9  19       22.28        8.93     49.02 o 
  -4   9  19        1.16       71.14     38.15 o 
  -3   9  19        0.01       35.61     37.35 o 
  -2   9  19        5.94        0.05     44.79 o 
  -1   9  19      142.24      259.92     35.10 o 
   0   9  19        1.59        0.07     34.27 o 
   1   9  19       16.61        0.07     36.52 o 
  -7  10  19        0.03       35.75     44.34 o 
  -6  10  19        0.27       15.44     41.34 o 
  -5  10  19        0.33        3.77     45.16 o 
  -4  10  19       22.49        0.05     52.00 o 
  -3  10  19        0.39        0.05     54.24 o 
  -2  10  19        0.05       11.34     49.88 o 
  -1  10  19      124.91       96.28     32.30 o 
 -14   0  20        9.46        2.12     50.48 o 
 -12   0  20        4.10        0.05     41.21 o 
 -10   0  20       30.63       18.50     44.52 o 
  -8   0  20      130.15       20.07     48.14 o 
  -6   0  20      121.00       37.24     46.33 o 
  -4   0  20        3.18        0.04     42.42 o 
  -2   0  20        4.84       30.14     35.75 o 
   0   0  20       22.18        0.05     31.80 o 
   2   0  20      118.79       70.80     22.38 o 
   4   0  20        2.73       39.19     37.46 o 
 -14   1  20        3.59       14.84     53.52 o 
 -13   1  20        2.47        0.04     56.21 o 
 -12   1  20       15.22        0.05     47.15 o 
 -11   1  20       18.65        0.04     45.78 o 
 -10   1  20        0.77        0.04     43.71 o 
  -9   1  20      103.73      126.09     28.58 o 
  -8   1  20        6.64        0.04     42.09 o 
  -7   1  20       13.98        0.04     44.96 o 
  -6   1  20      582.85      573.94     38.87 o 
  -5   1  20      144.71      248.27     29.70 o 
  -4   1  20      497.79      486.97     39.85 o 
  -3   1  20       24.84        0.04     41.52 o 
  -2   1  20      127.15      154.66     24.24 o 
  -1   1  20        6.43        0.04     38.26 o 
   0   1  20       25.84        0.05     31.58 o 
   1   1  20       20.90       41.32     27.08 o 
   2   1  20      113.69      146.20     20.70 o 
   3   1  20       11.33       64.74     39.87 o 
   4   1  20       20.69        0.05     49.24 o 
   5   1  20        0.01       71.53     36.10 o 
 -13   2  20        0.24       51.88     42.14 o 
 -12   2  20       39.69       50.12     44.19 o 
 -11   2  20      169.58      201.30     33.96 o 
 -10   2  20        1.97       64.76     37.64 o 
  -9   2  20      130.37      194.77     31.23 o 
  -8   2  20       83.98       59.71     46.55 o 
  -7   2  20      303.38      299.56     34.18 o 
  -6   2  20      158.47      144.45     29.35 o 
  -5   2  20      100.44       70.65     46.48 o 
  -4   2  20      294.37      297.69     36.36 o 
  -3   2  20        9.05        0.04     43.88 o 
  -2   2  20       13.56       26.20     37.90 o 
  -1   2  20       45.31       67.04     23.55 o 
   0   2  20        0.04        0.05     32.42 o 
   1   2  20       86.43       67.83     23.37 o 
   2   2  20      210.81      153.61     24.90 o 
   3   2  20        7.97        0.05     44.65 o 
   4   2  20       29.05       25.25     46.82 o 
   5   2  20        3.05        0.05     51.69 o 
 -13   3  20       13.91        0.05     48.34 o 
 -12   3  20        4.65        0.04     52.95 o 
 -11   3  20       48.46       34.24     46.95 o 
 -10   3  20       78.06       86.66     43.15 o 
  -9   3  20        2.87        0.04     41.48 o 
  -8   3  20        0.66        0.04     41.88 o 
  -7   3  20       17.92       46.22     39.58 o 
  -6   3  20       10.86       23.73     40.24 o 
  -5   3  20        2.96       36.76     40.93 o 
  -4   3  20      680.21      621.62     41.10 o 
  -3   3  20      120.91      104.88     26.66 o 
  -2   3  20       39.75        0.04     47.36 o 
  -1   3  20        0.00       16.72     39.36 o 
   0   3  20       24.00        6.86     34.02 o 
   1   3  20       25.07       53.69     30.45 o 
   2   3  20       13.77        0.05     35.96 o 
   3   3  20       52.55      102.95     47.76 o 
   4   3  20        4.38        0.05     51.07 o 
   5   3  20        2.82        0.05     55.96 o 
 -13   4  20        6.17        0.05     54.44 o 
 -12   4  20        4.97        0.05     49.30 o 
 -11   4  20        1.17        0.04     51.07 o 
 -10   4  20        8.09       58.52     41.32 o 
  -9   4  20        0.07       39.07     39.21 o 
  -8   4  20       24.11        0.04     48.80 o 
  -7   4  20        0.29        0.04     39.01 o 
  -6   4  20       22.73       45.67     39.12 o 
  -5   4  20        0.14       51.33     37.11 o 
  -4   4  20      592.03      640.12     48.91 o 
  -3   4  20        8.71        0.04     49.83 o 
  -2   4  20       77.42       76.14     44.67 o 
  -1   4  20       93.67       29.61     47.25 o 
   0   4  20       10.22        0.05     32.37 o 
   1   4  20       31.20        0.05     34.75 o 
   2   4  20      294.25      292.84     26.73 o 
   3   4  20       15.81       33.89     46.48 o 
   4   4  20       50.43        0.04     62.16 o 
 -12   5  20        0.46        0.05     52.84 o 
 -11   5  20        0.10       26.53     42.12 o 
 -10   5  20      146.21      157.47     33.92 o 
  -9   5  20       43.13        0.04     50.59 o 
  -8   5  20       77.52       27.15     50.52 o 
  -7   5  20       30.79        4.90     45.76 o 
  -6   5  20       15.00       51.91     38.63 o 
  -5   5  20       28.60       31.20     45.76 o 
  -4   5  20      489.05      457.11     41.99 o 
  -3   5  20      583.03      527.13     43.18 o 
  -2   5  20        1.14       62.91     33.74 o 
  -1   5  20       19.72       19.30     43.51 o 
   0   5  20       73.83       74.99     32.94 o 
   1   5  20        3.62       17.88     34.16 o 
   2   5  20       16.91       23.07     34.24 o 
   3   5  20      141.69       16.49     60.48 o 
   4   5  20        0.08       40.27     44.19 o 
 -12   6  20       13.20        0.05     51.60 o 
 -11   6  20        1.28       65.21     23.24 o 
 -10   6  20        6.99        0.05     45.75 o 
  -9   6  20      157.58      142.94     33.08 o 
  -8   6  20       64.14       10.59     50.41 o 
  -7   6  20        4.84        0.04     46.15 o 
  -6   6  20       30.64        0.04     41.85 o 
  -5   6  20       15.97       88.87     24.70 o 
  -4   6  20       10.13       61.50     43.68 o 
  -3   6  20       20.35       43.81     45.23 o 
  -2   6  20        0.08        0.04     53.45 o 
  -1   6  20        4.48        0.04     44.63 o 
   0   6  20        6.90        0.05     34.22 o 
   1   6  20        2.48        0.05     35.26 o 
   2   6  20       22.61        0.07     36.49 o 
   3   6  20        0.04        0.05     52.83 o 
 -11   7  20        1.46       22.36     46.40 o 
 -10   7  20       13.68        3.93     45.69 o 
  -9   7  20        6.42        0.04     53.74 o 
  -8   7  20      217.27      215.39     36.01 o 
  -7   7  20        1.90        8.87     46.81 o 
  -6   7  20       34.71       93.21     27.26 o 
  -5   7  20        1.21        0.04     48.16 o 
  -4   7  20       10.64       23.68     42.91 o 
  -3   7  20       19.98       66.09     38.61 o 
  -2   7  20       15.85       39.21     44.56 o 
  -1   7  20       62.89       60.91     47.81 o 
   0   7  20        1.91       22.21     30.76 o 
   1   7  20        0.06       57.64     28.97 o 
   2   7  20       29.38       46.75     35.99 o 
  -9   8  20        2.25       23.68     42.42 o 
  -8   8  20      155.66      115.57     34.36 o 
  -7   8  20        0.84        0.05     49.28 o 
  -6   8  20        0.26        0.05     47.08 o 
  -5   8  20        7.92        0.05     47.25 o 
  -4   8  20        0.48        0.04     53.52 o 
  -3   8  20       11.28       26.66     40.73 o 
  -2   8  20        3.82        0.05     50.10 o 
  -1   8  20      172.83      224.08     39.54 o 
   0   8  20       16.48       17.71     33.87 o 
   1   8  20        9.31       18.52     36.74 o 
  -8   9  20      104.18       70.96     60.99 o 
  -7   9  20       51.62       15.68     53.94 o 
  -6   9  20       10.63        0.05     51.18 o 
  -5   9  20        0.06       44.87     40.71 o 
  -4   9  20       38.60       54.66     29.62 o 
  -3   9  20        0.46        9.35     44.85 o 
  -2   9  20        2.91       65.76     41.39 o 
  -1   9  20        5.31        9.57     42.14 o 
 -13   0  21       64.03       36.05     53.28 o 
 -11   0  21       57.35      107.10     27.83 o 
  -9   0  21        5.96        0.04     44.63 o 
  -7   0  21       72.54       99.60     27.69 o 
  -5   0  21       32.51        9.08     40.77 o 
  -3   0  21        5.69        0.04     41.96 o 
  -1   0  21        6.85        0.04     47.10 o 
   1   0  21       54.24       65.31     22.76 o 
   3   0  21        1.11        0.05     50.34 o 
 -13   1  21        7.51        0.05     50.65 o 
 -12   1  21        3.67        0.04     54.49 o 
 -11   1  21       29.76       38.55     46.84 o 
 -10   1  21        1.86        0.04     58.01 o 
  -9   1  21       10.36       52.66     37.25 o 
  -8   1  21        1.49        3.28     42.18 o 
  -7   1  21       31.55       77.49     39.34 o 
  -6   1  21       48.73        4.59     44.39 o 
  -5   1  21      115.13      107.23     26.81 o 
  -4   1  21        1.18        7.58     42.49 o 
  -3   1  21       14.13       15.22     36.65 o 
  -2   1  21       21.17       20.00     41.66 o 
  -1   1  21       73.71        3.15     46.57 o 
   0   1  21       28.02       16.14     23.71 o 
   1   1  21        0.78       11.34     29.51 o 
   2   1  21        0.11       44.08     22.65 o 
   3   1  21        6.05        0.05     42.96 o 
   4   1  21        8.34        0.05     49.33 o 
 -13   2  21       23.61       86.97     31.60 o 
 -12   2  21       20.74        1.94     48.56 o 
 -11   2  21        0.82       31.51     38.76 o 
 -10   2  21        0.12       59.03     38.08 o 
  -9   2  21       80.15        0.04     50.52 o 
  -8   2  21       36.99       51.45     40.70 o 
  -7   2  21        0.29        0.04     44.67 o 
  -6   2  21        0.35        0.04     44.72 o 
  -5   2  21       89.39       21.50     52.83 o 
  -4   2  21      124.97      125.78     47.34 o 
  -3   2  21        9.28        3.07     41.37 o 
  -2   2  21       10.38        0.04     47.25 o 
  -1   2  21        5.27       43.02     35.88 o 
   0   2  21       19.88       32.99     21.28 o 
   1   2  21       31.66        0.05     33.10 o 
   2   2  21       41.79        0.05     36.23 o 
   3   2  21       55.58       27.39     48.49 o 
   4   2  21        2.23        0.05     44.19 o 
 -12   3  21       12.30       58.92     37.25 o 
 -11   3  21       46.31      103.07     26.70 o 
 -10   3  21        3.70        0.04     46.31 o 
  -9   3  21       38.92       73.28     39.85 o 
  -8   3  21       82.71      119.87     26.11 o 
  -7   3  21        0.00        1.63     40.91 o 
  -6   3  21        3.02       30.87     22.21 o 
  -5   3  21      281.94      342.27     37.60 o 
  -4   3  21      145.16       79.67     54.58 o 
  -3   3  21      261.40      181.83     57.51 o 
  -2   3  21        8.15       31.66     37.46 o 
  -1   3  21       88.09      126.84     26.26 o 
   0   3  21       36.09       15.90     33.96 o 
   1   3  21       76.65       13.52     36.45 o 
   2   3  21        0.03        0.05     37.58 o 
   3   3  21       18.88       46.33     46.33 o 
 -12   4  21       10.15        0.05     43.40 o 
 -11   4  21       13.39       28.86     46.53 o 
 -10   4  21        6.01       12.99     45.76 o 
  -9   4  21      263.01      250.32     35.00 o 
  -8   4  21      107.02      112.64     49.48 o 
  -7   4  21       48.99       66.95     42.34 o 
  -6   4  21        1.80       30.65     40.13 o 
  -5   4  21        1.44        0.04     47.63 o 
  -4   4  21        1.79        4.81     44.81 o 
  -3   4  21      257.29      240.46     34.86 o 
  -2   4  21       64.74       37.29     45.09 o 
  -1   4  21        0.74       49.79     42.63 o 
   0   4  21       99.21       69.20     24.74 o 
   1   4  21      107.67       55.44     40.90 o 
   2   4  21        0.46        0.07     35.15 o 
   3   4  21       29.83       47.28     51.62 o 
 -11   5  21        0.22        0.05     48.51 o 
 -10   5  21       78.80        9.55     49.24 o 
  -9   5  21      176.35      196.50     53.76 o 
  -8   5  21       72.27       41.08     51.55 o 
  -7   5  21        0.01       51.75     37.79 o 
  -6   5  21       31.95        0.04     51.67 o 
  -5   5  21      175.13       71.07     54.64 o 
  -4   5  21      330.36      353.67     39.69 o 
  -3   5  21      490.62      444.08     66.66 o 
  -2   5  21       97.23       21.72     49.66 o 
  -1   5  21       80.53      113.36     29.26 o 
   0   5  21       10.32       15.66     33.50 o 
   1   5  21        6.15       29.61     23.44 o 
   2   5  21        8.12       21.85     33.17 o 
 -11   6  21       10.96        0.05     50.98 o 
 -10   6  21       17.74        0.05     52.19 o 
  -9   6  21       23.64       36.08     47.25 o 
  -8   6  21      142.97       94.49     58.02 o 
  -7   6  21        3.32        0.04     48.44 o 
  -6   6  21        0.00        0.05     44.21 o 
  -5   6  21       11.94        5.14     46.07 o 
  -4   6  21        3.71        0.04     45.86 o 
  -3   6  21       56.15       57.79     27.17 o 
  -2   6  21       43.46       68.95     29.11 o 
  -1   6  21      126.65       51.31     33.17 o 
   0   6  21       27.03       80.48     22.05 o 
   1   6  21        6.18       20.38     25.73 o 
   2   6  21        1.87        0.07     37.97 o 
 -10   7  21       81.45       67.50     50.23 o 
  -9   7  21      188.96      192.11     33.05 o 
  -8   7  21        0.00       11.56     46.24 o 
  -7   7  21        1.69        0.05     46.61 o 
  -6   7  21       19.05       19.74     43.26 o 
  -5   7  21       16.97       23.20     40.82 o 
  -4   7  21       23.99        0.05     48.53 o 
  -3   7  21      117.96       59.07     47.12 o 
  -2   7  21        3.67        0.05     50.21 o 
  -1   7  21        0.10       36.80     44.68 o 
   0   7  21        1.27        0.07     36.29 o 
   1   7  21        3.87        0.05     53.63 o 
  -8   8  21        0.31        0.05     54.73 o 
  -7   8  21        0.40        0.05     52.88 o 
  -6   8  21        7.96        1.88     46.00 o 
  -5   8  21       30.99        0.05     45.40 o 
  -4   8  21        9.90        0.05     53.05 o 
  -3   8  21       13.46       26.22     45.25 o 
  -2   8  21       26.62       86.02     29.26 o 
  -1   8  21       76.09       74.89     51.86 o 
 -12   0  22       42.11       55.86     46.28 o 
 -10   0  22        2.52       42.69     41.63 o 
  -8   0  22       69.95       88.01     45.03 o 
  -6   0  22       50.25       25.91     40.18 o 
  -4   0  22       47.70       64.45     47.79 o 
  -2   0  22       43.60        0.04     51.20 o 
   0   0  22       16.59       10.08     32.24 o 
   2   0  22       25.27        0.07     37.27 o 
 -12   1  22       87.92       96.03     56.52 o 
 -11   1  22        0.00        0.05     48.67 o 
 -10   1  22       38.23       31.66     45.10 o 
  -9   1  22        2.65       26.84     41.02 o 
  -8   1  22       58.35       92.55     28.18 o 
  -7   1  22       27.92       25.14     48.14 o 
  -6   1  22       47.38       73.10     40.29 o 
  -5   1  22       24.75        0.04     46.84 o 
  -4   1  22        1.16        0.04     42.07 o 
  -3   1  22        0.71       11.36     40.00 o 
  -2   1  22       14.83        0.04     44.83 o 
  -1   1  22       36.48       58.90     37.05 o 
   0   1  22       33.61        0.05     34.58 o 
   1   1  22        0.30        0.07     34.66 o 
   2   1  22       35.66       35.06     34.78 o 
   3   1  22       13.11        0.05     51.25 o 
 -12   2  22       18.95        0.05     52.64 o 
 -11   2  22        7.53        3.88     45.18 o 
 -10   2  22       21.29        0.05     47.98 o 
  -9   2  22       12.14        0.04     46.81 o 
  -8   2  22        0.87        0.05     43.31 o 
  -7   2  22        5.37        0.04     44.23 o 
  -6   2  22       13.60        0.04     47.70 o 
  -5   2  22        2.57        0.04     46.37 o 
  -4   2  22       37.33       31.03     43.51 o 
  -3   2  22      105.82      122.34     28.80 o 
  -2   2  22       19.62        0.04     45.10 o 
  -1   2  22        0.27       71.49     19.80 o 
   0   2  22       13.26        8.76     32.15 o 
   1   2  22       26.80        0.05     39.05 o 
   2   2  22       56.89        5.62     37.29 o 
 -12   3  22        1.46        0.05     46.77 o 
 -11   3  22       42.66       47.26     49.19 o 
 -10   3  22        7.40       40.04     43.93 o 
  -9   3  22       64.48       85.14     28.78 o 
  -8   3  22       73.75       21.39     48.22 o 
  -7   3  22       26.40       12.08     47.45 o 
  -6   3  22       81.06       86.79     46.37 o 
  -5   3  22        6.79        0.04     43.18 o 
  -4   3  22        6.77       54.82     38.72 o 
  -3   3  22       17.28        0.04     48.76 o 
  -2   3  22       26.58        0.05     44.21 o 
  -1   3  22        5.62       70.80     35.85 o 
   0   3  22        0.14        0.05     35.46 o 
   1   3  22        4.82       21.06     30.47 o 
   2   3  22        5.11        0.07     37.69 o 
 -11   4  22       10.59        0.05     50.14 o 
 -10   4  22       35.71       31.14     43.35 o 
  -9   4  22        0.22        0.05     48.22 o 
  -8   4  22        1.99        0.04     53.56 o 
  -7   4  22       40.28       49.51     42.14 o 
  -6   4  22       79.57        0.04     53.60 o 
  -5   4  22        1.12        0.04     45.20 o 
  -4   4  22       40.44        0.04     54.73 o 
  -3   4  22        6.40       68.33     37.82 o 
  -2   4  22        0.21        0.04     48.95 o 
  -1   4  22        0.14        0.05     46.29 o 
   0   4  22        3.38        0.07     34.89 o 
   1   4  22        0.09        8.80     34.25 o 
   2   4  22        0.89        0.07     36.98 o 
 -10   5  22       19.15        0.04     58.52 o 
  -9   5  22      122.38      167.63     49.39 o 
  -8   5  22       12.14        3.75     39.94 o 
  -7   5  22        3.82       10.91     42.51 o 
  -6   5  22        4.59        0.04     48.95 o 
  -5   5  22       11.45       71.71     39.93 o 
  -4   5  22       79.07      121.04     29.28 o 
  -3   5  22       33.90       72.63     24.68 o 
  -2   5  22       13.16        0.04     53.14 o 
  -1   5  22        0.56        0.05     49.24 o 
   0   5  22       23.20        0.07     37.95 o 
   1   5  22        3.03       17.64     32.22 o 
  -9   6  22       24.44       11.93     50.16 o 
  -8   6  22        0.13       23.35     46.93 o 
  -7   6  22        0.82        0.05     48.62 o 
  -6   6  22       26.33       50.89     43.31 o 
  -5   6  22        3.07        0.05     43.59 o 
  -4   6  22       16.55        0.05     50.08 o 
  -3   6  22       45.39       25.47     52.22 o 
  -2   6  22        9.65       55.00     38.88 o 
  -1   6  22       10.36       66.82     26.39 o 
   0   6  22       12.42        0.07     37.46 o 
  -8   7  22        2.26       20.18     48.62 o 
  -7   7  22       14.20       35.24     46.24 o 
  -6   7  22        9.40       35.88     44.65 o 
  -5   7  22       18.10       62.07     43.82 o 
  -4   7  22       20.70        0.05     52.55 o 
  -3   7  22       47.44        5.67     49.75 o 
  -2   7  22       25.60        0.05     57.16 o 
 -11   0  23        0.25        0.05     48.98 o 
  -9   0  23        4.17        0.05     37.00 o 
  -7   0  23       45.00        0.04     51.75 o 
  -5   0  23       50.11       27.39     49.22 o 
  -3   0  23      192.96      148.23     49.83 o 
  -1   0  23       43.46       63.79     24.54 o 
   1   0  23       68.06       43.79     38.48 o 
 -11   1  23       11.03       10.06     49.53 o 
 -10   1  23       28.49        0.05     48.82 o 
  -9   1  23       78.99        9.42     49.72 o 
  -8   1  23       20.80       69.51     41.63 o 
  -7   1  23        8.60        0.04     49.50 o 
  -6   1  23        6.47       46.22     26.26 o 
  -5   1  23       24.04       27.48     41.59 o 
  -4   1  23       50.03      105.51     25.34 o 
  -3   1  23        0.45       41.50     38.83 o 
  -2   1  23       29.48       67.21     23.88 o 
  -1   1  23        0.03       31.40     22.29 o 
   0   1  23       16.38       36.93     31.73 o 
   1   1  23        5.87        0.07     35.35 o 
 -11   2  23        1.95        0.05     50.70 o 
 -10   2  23        4.58       14.93     27.01 o 
  -9   2  23        8.63       36.50     26.46 o 
  -8   2  23       59.77       16.67     49.99 o 
  -7   2  23        0.76        0.04     51.03 o 
  -6   2  23        6.47        0.04     47.45 o 
  -5   2  23       14.95       43.37     42.32 o 
  -4   2  23        4.75        0.04     47.81 o 
  -3   2  23      275.92      232.31     59.30 o 
  -2   2  23        2.42       26.48     41.59 o 
  -1   2  23        0.20        0.05     47.25 o 
   0   2  23        0.15        0.07     35.22 o 
   1   2  23        7.90        0.07     35.64 o 
 -10   3  23        4.27        0.05     54.24 o 
  -9   3  23      124.28      102.36     53.70 o 
  -8   3  23        0.05       13.16     46.31 o 
  -7   3  23       60.84       43.75     52.66 o 
  -6   3  23        0.06        0.05     44.21 o 
  -5   3  23        4.32       51.11     42.03 o 
  -4   3  23       27.81       15.88     45.65 o 
  -3   3  23        0.65       74.53     40.53 o 
  -2   3  23        0.31        0.05     46.40 o 
  -1   3  23       20.62       55.08     44.98 o 
   0   3  23       21.69        0.07     36.60 o 
 -10   4  23       29.14        0.05     56.41 o 
  -9   4  23        7.28        0.05     52.95 o 
  -8   4  23        9.82       92.39     38.88 o 
  -7   4  23       76.09      145.73     30.01 o 
  -6   4  23       77.52      118.75     39.94 o 
  -5   4  23        2.22        0.04     54.09 o 
  -4   4  23      110.60      159.67     30.91 o 
  -3   4  23       52.71        0.04     57.95 o 
  -2   4  23       47.47       64.08     43.92 o 
  -1   4  23       13.61       67.45     42.56 o 
   0   4  23       33.73        5.71     36.82 o 
  -9   5  23       12.94        0.05     51.44 o 
  -8   5  23       10.57        0.04     57.60 o 
  -7   5  23        4.91       19.18     49.62 o 
  -6   5  23        8.88        7.43     44.45 o 
  -5   5  23       80.56        1.85     57.35 o 
  -4   5  23        0.73       24.10     48.07 o 
  -3   5  23        9.19        0.04     58.43 o 
  -2   5  23       35.40       69.55     46.31 o 
  -1   5  23        0.00        0.05     49.72 o 
  -7   6  23        1.79        5.95     46.18 o 
  -6   6  23       15.94       11.49     49.42 o 
  -5   6  23       25.21       55.39     47.90 o 
  -4   6  23        1.33        0.05     52.19 o 
  -3   6  23        0.30        0.05     49.53 o 
 -10   0  24      242.22      385.34     38.48 o 
  -8   0  24        0.62        0.05     48.23 o 
  -6   0  24        0.75        0.05     45.16 o 
  -4   0  24       88.29      106.92     28.00 o 
  -2   0  24       45.09       12.99     52.08 o 
  -9   1  24        5.38        0.05     50.26 o 
  -8   1  24        1.39       38.63     41.88 o 
  -7   1  24        0.31        0.05     46.72 o 
  -6   1  24       14.50       40.22     45.58 o 
  -5   1  24        3.34       18.85     25.16 o 
  -4   1  24       32.68      100.24     24.24 o 
  -3   1  24        1.88        0.05     44.67 o 
  -2   1  24        6.01       37.24     42.85 o 
  -1   1  24        6.82        0.05     54.44 o 
  -9   2  24       18.31       50.08     50.08 o 
  -8   2  24        2.67       46.90     39.76 o 
  -7   2  24        7.76        0.05     49.40 o 
  -6   2  24       20.82       11.07     48.65 o 
  -5   2  24       34.26       69.94     45.38 o 
  -4   2  24       44.51       57.22     47.45 o 
  -3   2  24        3.13        0.05     48.54 o 
  -2   2  24        1.78       54.44     42.34 o 
  -1   2  24        3.74       17.31     49.72 o 
  -8   3  24        4.99        0.05     51.49 o 
  -7   3  24        0.52       15.41     45.10 o 
  -6   3  24        1.17       43.04     45.56 o 
  -5   3  24        9.92        0.05     48.42 o 
  -4   3  24      147.86      159.01     32.44 o 
  -3   3  24        6.79        0.05     54.24 o 
  -2   3  24        3.69        5.71     51.20 o 
  -7   4  24        0.73        0.05     49.88 o 
  -6   4  24        0.18        0.05     49.24 o 
  -5   4  24       21.47       13.34     49.22 o 
  -4   4  24       37.30        0.04     57.44 o 
  -3   4  24       48.25        0.04     59.40 o 
  -7   0  25       13.95       47.50     43.09 o 
  -5   0  25      138.03      142.47     34.71 o 
  -6   1  25        0.21        0.05     49.99 o 
  -5   1  25        0.47        0.05     52.53 o 
                                                 
